# Supplementary material for: The small molecule rhodomyrtone suppresses TNF-α and IL-17A-induced keratinocyte inflammatory responses: A potential new therapeutic for psoriasis
Source: PLoS One. 2018 Oct 15;13(10):e0205340. doi: 10.1371/journal.pone.0205340 (PMC6188632; doi:10.1371/journal.pone.0205340)
Supplement: S1 Table — (XLSX) [file pone.0205340.s007.xlsx]

## Sheet: AlexTotDEGs_moderatedt-stats_mi
	coefficients.CYT.RHOvsCYT	coefficients.CYT.RHOvsRHO	coefficients.CYT.RHOvsCON	coefficients.CYTvsCON	coefficients.RHOvsCON	stdev.unscaled.CYT.RHOvsCYT	stdev.unscaled.CYT.RHOvsRHO	stdev.unscaled.CYT.RHOvsCON	stdev.unscaled.CYTvsCON	stdev.unscaled.RHOvsCON	sigma	df.residual	genes.Gene	genes.Chr	genes.Stuff	genes.Start	genes.End	genes.Strand	genes.Type	genes.Name	genes.CON_TOT.AVG	genes.CON_TOT.MED	genes.CON_TOT.SD	genes.RHO_TOT.AVG	genes.RHO_TOT.MED	genes.RHO_TOT.SD	genes.CYT_TOT.AVG	genes.CYT_TOT.MED	genes.CYT_TOT.SD	genes.CYT.RHO_TOT.AVG	genes.CYT.RHO_TOT.MED	genes.CYT.RHO_TOT.SD	Amean	s2.post	t.CYT.RHOvsCYT	t.CYT.RHOvsRHO	t.CYT.RHOvsCON	t.CYTvsCON	t.RHOvsCON	df.total	p.value.CYT.RHOvsCYT	p.value.CYT.RHOvsRHO	p.value.CYT.RHOvsCON	p.value.CYTvsCON	p.value.RHOvsCON	F	F.p.value
ENSG00000184330.11	-4.97373	8.23987	6.87826	11.852	-1.36161	0.105309	0.550412	0.459881	0.452197	0.704518	1.99487	8	ENSG00000184330.11	chr1	gene	153416524	153423225	+	protein_coding	S100A7A	5.33333	6	2.08167	1.66667	1	2.08167	18208.3	16433	3463.91	509.667	561	121.43	1.80175	2.66898	-23.0972	8.05137	7.82403	14.6896	-0.314178	13.6631	1.21e-12	7.9e-07	1.07e-06	5.16e-10	0.408998	308.489	8.69e-13
ENSG00000244094.1	-2.05617	8.71119	8.71838	10.7745	0.00718432	0.0882272	0.465887	0.449491	0.446944	0.639551	3.07952	8	ENSG00000244094.1	chr1	gene	153112114	153113515	-	protein_coding	SPRR2F	6	5	3.60555	4	4	2	9130.33	8424	1256.46	2032	2376	693.273	2.41606	5.89164	-4.93188	6.81903	7.07435	9.01001	0	13.6631	0.000118505	5.09e-06	3.41e-06	2.24e-07	0.997088	79.6542	6.71e-09
ENSG00000171711.2	-3.71655	6.80555	6.80555	10.5221	-1.78e-15	0.21168	0.373634	0.384465	0.343863	0.461558	0.846229	8	ENSG00000171711.2	chr8	gene	7894629	7896711	+	protein_coding	DEFB4A	0	0	0	0	0	0	756.333	732	94.8701	53	61	13.8564	-1.33902	0.758191	-14.7383	17.8447	17.3419	31.8022	0	13.6631	4.46e-10	3.76e-11	5.47e-11	1.77e-14	1	655.543	5.33e-15
ENSG00000241794.1	-1.96479	7.10927	7.57757	9.54237	0.4683	0.0574824	0.15627	0.168127	0.165212	0.220025	3.64074	8	ENSG00000241794.1	chr1	gene	153056113	153057537	-	protein_coding	SPRR2A	98.3333	101	16.1658	107.333	92	38.371	69603.7	63849	11588.4	16159	18227	4553.95	6.01961	8.09992	-5.89738	13.7364	13.7464	18.1676	0	13.6631	2.15e-05	1.13e-09	1.13e-09	3.09e-11	0.812123	267.437	2.27e-12
ENSG00000229035.2	-3.61607	5.76808	5.76808	9.38415	-1.78e-15	0.274686	0.408233	0.418169	0.349047	0.461558	1.04854	8	ENSG00000229035.2	chr1	gene	153140491	153140709	-	unprocessed_pseudogene	SPRR2C	0	0	0	0	0	0	334.333	305	81.0823	26.3333	25	13.0512	-1.88501	0.98264	-9.60763	11.7825	11.5026	24.2314	0	13.6631	9.42e-08	7.77e-09	1.05e-08	6.73e-13	1	342.581	4.29e-13
ENSG00000124391.4	-2.16453	7.42868	6.92116	9.0857	-0.507515	0.193976	0.360123	0.443955	0.424464	0.521758	0.860675	8	ENSG00000124391.4	chr16	gene	88638591	88640473	+	protein_coding	IL17C	0.666667	0	1.1547	0	0	0	386.667	399	24.9065	81	89	16.5227	-1.2764	0.772629	-6.82996	20.3088	15.1734	21.6716	0	13.6631	4.65e-06	6.87e-12	3.12e-10	2.97e-12	0.85203	423.516	1.03e-13
ENSG00000143556.8	-3.25352	4.25621	5.44253	8.69605	1.18633	0.0761613	0.14673	0.180903	0.173562	0.214133	3.33376	8	ENSG00000143556.8	chr1	gene	153457744	153460701	-	protein_coding	S100A7	89	97	22.1133	152.333	160	31.2143	30385.3	27063	6052.17	3156.33	3407	1051.65	5.27535	6.84635	-11.3083	8.48131	9.38544	16.9467	0.332555	13.6631	1.28e-08	4.12e-07	1.26e-07	7.6e-11	0.373091	225.601	7.09e-12
ENSG00000185962.1	-0.718201	3.2182	7.82613	8.54433	4.60794	0.153274	0.281522	0.500907	0.497673	0.550854	1.50558	8	ENSG00000185962.1	chr1	gene	152622834	152623103	-	protein_coding	LCE3A	1	1	1	24.6667	20	11.7189	404.667	410	38.2797	237	230	47.8853	0.682781	1.66613	0	6.10426	10.5575	11.7442	5.0742	13.6631	0.911609	1.51e-05	3.11e-08	8.4e-09	9.23e-05	90.3519	2.97e-09
ENSG00000131459.12	-1.30512	3.12555	6.91295	8.21807	3.7874	0.204382	0.396235	0.443994	0.429279	0.547275	0.718951	8	ENSG00000131459.12	chr5	gene	180300690	180353387	-	protein_coding	GFPT2	0.666667	0	1.1547	8.33333	8	0.57735	206	195	37.7227	80	81	10.5357	-0.420922	0.641548	-1.86388	6.69737	16.627	20.9927	6.35885	13.6631	0.0419837	5.74e-06	9.5e-11	4.47e-12	9.94e-06	242.3	4.39e-12
ENSG00000141052.17	-3.95025	3.97672	3.97672	7.92697	-1.78e-15	0.415346	0.503976	0.512058	0.362706	0.461558	0.842735	8	ENSG00000141052.17	chr17	gene	12665890	12768949	+	protein_coding	MYOCD	0	0	0	0	0	0	119	100	46.5081	7	6	2.64575	-2.70045	0.754736	-8.1762	6.79878	6.69147	21.9832	0	13.6631	6.29e-07	4.9e-06	5.81e-06	2.41e-12	1	235.893	5.26e-12
ENSG00000136244.11	-3.77073	3.21772	4.12883	7.89957	0.911117	0.406482	0.586048	0.504875	0.362733	0.556597	1.1267	8	ENSG00000136244.11	chr7	gene	22725884	22732002	+	protein_coding	IL6	0	0	0	1	0	1.73205	113.667	118	12.0968	7.66667	6	2.88675	-2.43417	1.08218	-6.55245	3.63766	5.95728	18.2846	0	13.6631	7.26e-06	0.0013988	1.95e-05	2.77e-11	0.562583	147.252	1.21e-10
ENSG00000164400.5	2.66761	7.00116	10.1731	7.50546	3.17191	0.167228	0.428978	0.399301	0.415205	0.573107	2.44028	8	ENSG00000164400.5	chr5	gene	132073790	132076170	+	protein_coding	CSF2	0.333333	0	0.57735	5.33333	6	2.08167	117.333	116	6.1101	815.333	573	419.734	-0.018969	3.82564	5.09839	7.15235	11.7453	8.01057	1.93756	13.6631	8.75e-05	2.92e-06	8.65e-09	8.26e-07	0.0379971	66.6073	2.11e-08
ENSG00000115009.11	-0.70947	5.18799	6.79401	7.50348	1.60601	0.144126	0.390344	0.526062	0.52339	0.636814	1.00683	8	ENSG00000115009.11	chr2	gene	227813842	227817564	+	protein_coding	CCL20	3.33333	4	2.08167	7.33333	7	1.52753	523.667	522	43.5239	302	304	93.0161	0.806714	0.932443	0	11.1109	11.4059	12.8679	0.985504	13.6631	0.971963	1.61e-08	1.18e-08	2.61e-09	0.171189	142.045	1.54e-10
ENSG00000166920.12	-1.48161	4.56676	5.95206	7.43367	1.3853	0.12848	0.314032	0.413095	0.408324	0.498836	2.02717	8	ENSG00000166920.12	chr15	gene	45430529	45448761	+	protein_coding	C15orf48	8.33333	8	4.50925	15.3333	17	3.78594	1187	1180	105.674	400	445	119.059	1.72828	2.74505	-2.26248	6.85528	7.23538	9.50997	0.466195	13.6631	0.0202637	4.5e-06	2.53e-06	1.1e-07	0.330317	78.3584	7.46e-09
ENSG00000188984.11	-6.43085	0.429267	0.940883	7.37173	0.511616	0.448955	0.568094	0.533501	0.371732	0.509269	1.31668	8	ENSG00000188984.11	chr1	gene	12716115	12728759	+	protein_coding	AADACL3	0	0	0	0.333333	0	0.57735	79.6667	72	25.3837	0.666667	0	1.1547	-3.4995	1.35399	-10.3958	0	0	14.7306	0	13.6631	3.69e-08	0.823019	0.541052	4.61e-10	0.799707	108.971	8.78e-10
ENSG00000142224.15	-1.58108	5.75377	5.75377	7.33485	-1.78e-15	0.307094	0.41107	0.420939	0.371972	0.461558	0.692899	8	ENSG00000142224.15	chr1	gene	206798870	206842981	+	protein_coding	IL19	0	0	0	0	0	0	76.6667	78	4.16333	25	26	11.5326	-2.41079	0.620012	-2.40306	14.6866	14.3423	21.6285	0	13.6631	0.015538	4.71e-10	6.39e-10	2.97e-12	1	315.971	7.39e-13
ENSG00000196805.7	-2.10657	4.5148	5.19448	7.30105	0.679672	0.0731608	0.13488	0.147951	0.142367	0.181957	3.96308	8	ENSG00000196805.7	chr1	gene	153070224	153070840	-	protein_coding	SPRR2B	161	174	43	196.333	199	28.0951	22406.7	19764	4993.36	5079.67	5836	1820.42	5.62372	9.53506	-4.89824	8.43903	9.18115	14.3332	0	13.6631	0.000126057	4.37e-07	1.63e-07	6.55e-10	0.71606	153.345	9.26e-11
ENSG00000005001.9	-0.863178	2.37113	6.37278	7.23595	4.00165	0.104113	0.140171	0.310132	0.307839	0.321828	1.83009	8	ENSG00000005001.9	chr16	gene	2852727	2858170	-	protein_coding	PRSS22	19	18	3.60555	231	257	49.4267	2481.33	2294	442.792	1224.33	1256	256.968	3.62431	2.29993	0	6.45002	11.4234	13.3574	6.15005	13.6631	0.799425	8.55e-06	1.15e-08	1.62e-09	1.41e-05	127.672	3.1e-10
ENSG00000023445.13	-0.584109	5.55888	6.507	7.09111	0.948117	0.101297	0.247703	0.299173	0.297609	0.37372	1.12561	8	ENSG00000023445.13	chr11	gene	102317450	102339403	+	protein_coding	BIRC3	22	20	8.18535	30	31	8.544	2574	2295	653.787	1501	1522	227.229	3.03263	1.08075	0	17.7037	17.7064	19.6874	0	13.6631	0.99924	4.12e-11	4.15e-11	1.03e-11	0.552246	336.899	4.8e-13
ENSG00000163221.8	-3.30541	4.18429	3.78528	7.09069	-0.399008	0.14475	0.377358	0.33661	0.320353	0.473363	1.62768	8	ENSG00000163221.8	chr1	gene	153373706	153375649	-	protein_coding	S100A12	16.6667	16	1.1547	8.66667	9	0.57735	1976.67	1778	351.924	183	202	59.808	1.6943	1.89014	-11.5846	6.13779	6.01859	13.829	0	13.6631	9.5e-09	1.44e-05	1.75e-05	1.04e-09	0.839113	178.116	3.43e-11
ENSG00000134339.8	-1.04517	5.38393	6.00679	7.05196	0.622857	0.187209	0.548299	0.573799	0.566497	0.765835	1.10977	8	ENSG00000134339.8	chr11	gene	18239223	18248643	-	protein_coding	SAA2	2.33333	3	2.08167	2.33333	2	1.52753	238	249	47.4658	110	115	10.4403	-0.381806	1.06002	-0.234356	7.76586	8.47507	10.3763	0	13.6631	0.409092	1.14e-06	4.22e-07	3.81e-08	0.709592	89.7042	3.12e-09
ENSG00000183908.5	-1.62907	5.14516	5.39688	7.02595	0.25172	0.31185	0.466205	0.453377	0.406903	0.534478	0.851071	8	ENSG00000183908.5	chr11	gene	57181747	57191717	+	protein_coding	LRRC55	0.333333	0	0.57735	0.333333	0	0.57735	74	72	12.1244	22	23	1.73205	-2.2269	0.763003	-2.30934	10.1789	11.1025	16.954	0	13.6631	0.018555	4.71e-08	1.62e-08	7.38e-11	0.943183	188.346	2.36e-11
ENSG00000169429.10	0.807563	5.6913	7.8128	7.00523	2.1215	0.10805	0.238748	0.379054	0.380781	0.436257	2.14446	8	ENSG00000169429.10	chr4	gene	73740506	73743716	+	protein_coding	CXCL8	10.3333	8	4.93288	33.6667	39	11.0151	1099	1114	70.7036	1869.33	1543	663.679	2.58953	3.03154	0	11.2855	10.3227	9.0578	1.47647	13.6631	0.837937	1.33e-08	4.1e-08	1.96e-07	0.0818037	88.5268	3.39e-09
ENSG00000144868.13	-5.17824	2.48978	1.8094	6.98764	-0.680376	0.554013	0.621036	0.690619	0.466195	0.544144	1.50281	8	ENSG00000144868.13	chr3	gene	133038391	133397792	+	protein_coding	TMEM108	1	0	1.73205	0	0	0	97.6667	89	25.1462	3.66667	5	3.21455	-2.94265	1.66126	-5.85132	1.86116	0.909296	9.96481	0	13.6631	2.35e-05	0.0425318	0.193071	6.23e-08	0.687878	55.3956	6.77e-08
ENSG00000180347.13	-6.96927	-0.514886	-8.88e-16	6.96927	0.514886	0.370531	0.501941	0.462425	0.380399	0.509269	0.962454	8	ENSG00000180347.13	chr7	gene	31514071	31658720	+	protein_coding	CCDC129	0	0	0	0.333333	0	0.57735	61.3333	69	20.5994	0	0	0	-3.80351	0.881275	-17.1609	0	0	16.7158	0	13.6631	6.29e-11	0.842643	1	8.87e-11	0.839568	188.987	2.31e-11
ENSG00000183760.10	-1.89299	2.28631	4.85019	6.74318	2.56388	0.087213	0.120863	0.1789	0.173037	0.192208	2.80244	8	ENSG00000183760.10	chr19	gene	39083913	39111493	+	protein_coding	ACP7	93	87	13.0767	444	440	172.035	8967.33	8045	1799.49	2189	2131	593.131	5.08066	4.93739	-4.60807	4.78961	9.68551	14.937	3.66172	13.6631	0.000216025	0.000154037	8.58e-08	3.82e-10	0.00133106	145.114	1.33e-10
ENSG00000136688.10	-0.977654	5.86977	5.59271	6.57036	-0.277063	0.0706886	0.151267	0.138869	0.136138	0.190836	0.887357	8	ENSG00000136688.10	chr2	gene	112973203	112985665	+	protein_coding	IL36G	185.333	189	31.6596	123.667	115	37.7536	16633.3	15778	2243.8	7849.33	8179	1461.65	5.57379	0.799938	0	35.9946	36.9775	45.7486	0	13.6631	0.635424	3.12e-15	2.17e-15	1.22e-16	0.999564	1720.44	7.55e-18
ENSG00000156282.4	-3.89835	2.21881	2.63543	6.53378	0.416617	0.378145	0.656764	0.657168	0.568762	0.782199	0.855486	8	ENSG00000156282.4	chr21	gene	30165564	30166756	-	protein_coding	CLDN17	1.66667	2	0.57735	1.66667	2	0.57735	151.667	152	16.5025	10	7	6.08276	-1.51272	0.767415	-8.74937	2.11843	2.8408	11.1065	0	13.6631	2.86e-07	0.0265256	0.00668277	1.64e-08	0.824476	90.1078	3.03e-09
ENSG00000173432.10	-0.809821	4.82077	5.65089	6.46071	0.830116	0.118684	0.276728	0.321051	0.318179	0.404636	0.935815	8	ENSG00000173432.10	chr11	gene	18266174	18269977	+	protein_coding	SAA1	17.3333	16	3.21455	22	22	4	1293.33	1147	329.819	666	709	104.37	2.34536	0.851667	0	14.9611	15.6974	18.597	0	13.6631	0.947507	3.68e-10	1.99e-10	2.17e-11	0.671977	297.116	1.12e-12
ENSG00000093134.14	-1.38589	5.21242	5.03899	6.42488	-0.173437	0.201944	0.575271	0.544703	0.532722	0.757594	1.18343	8	ENSG00000093134.14	chr6	gene	132722787	132734765	-	protein_coding	VNN3	4	3	3.60555	2	1	1.73205	220	200	43.589	81	81	10	-0.443864	1.15892	-1.77504	6.80195	6.8879	9.4594	0	13.6631	0.0490808	4.92e-06	4.29e-06	1.16e-07	0.922139	79.5964	6.74e-09
ENSG00000105388.15	-2.87452	2.79299	3.47344	6.34795	0.680446	0.424344	0.627929	0.55478	0.443977	0.64136	1.21452	8	ENSG00000105388.15	chr19	gene	41708585	41729798	+	protein_coding	CEACAM5	0.333333	0	0.57735	1	1	1	60.6667	47	27.2091	7.33333	7	1.52753	-2.4562	1.20258	-4.02823	2.60382	4.06559	10.9842	0	13.6631	0.00065247	0.0106165	0.000608659	1.87e-08	0.687593	63.6049	2.83e-08
ENSG00000143603.18	-3.02913	4.96239	3.30734	6.33647	-1.65505	0.288656	0.471156	0.591404	0.544189	0.659399	1.16353	8	ENSG00000143603.18	chr1	gene	154697455	154870280	-	protein_coding	KCNN3	2.66667	3	0.57735	0.333333	0	0.57735	195.333	186	22.5019	23.3333	22	9.07377	-1.36322	1.13158	-6.60825	7.90587	3.66762	9.21853	-0.93386	13.6631	6.62e-06	9.28e-07	0.0013198	1.57e-07	0.184339	101.82	1.37e-09
ENSG00000110944.8	-0.78044	6.92532	5.45132	6.23176	-1.474	0.119377	0.443071	0.313349	0.310479	0.527692	1.44929	8	ENSG00000110944.8	chr12	gene	56334174	56340410	+	protein_coding	IL23A	20.3333	16	10.2144	4.66667	4	1.1547	1222.67	1289	167.649	654	642	112.481	1.81865	1.56875	0	10.6773	11.3418	13.4536	-0.717174	13.6631	0.917686	2.67e-08	1.25e-08	1.46e-09	0.243808	159.188	7.23e-11
ENSG00000198643.6	-5.27174	0.723063	0.948294	6.22003	0.225231	0.546753	0.642408	0.641175	0.43784	0.552679	1.28048	8	ENSG00000198643.6	chr3	gene	58633946	58666848	-	protein_coding	FAM3D	0.333333	0	0.57735	0.333333	0	0.57735	48.3333	51	5.50757	1.33333	1	1.52753	-3.3856	1.29893	-6.85521	0	0	10.4608	0	13.6631	4.53e-06	0.661544	0.537065	3.41e-08	0.916588	57.194	5.54e-08
ENSG00000140519.12	0.63889	4.2901	6.84776	6.20887	2.55767	0.0467729	0.0674558	0.0907655	0.0918923	0.103956	2.45515	8	ENSG00000140519.12	chr15	gene	89471398	89496613	-	protein_coding	RHCG	775	784	17.3494	4272.33	4352	375.886	65352.7	61613	7471.87	76597.7	74366	14188.7	8.76014	3.86828	0	24.7988	32.7574	28.8208	7.61847	13.6631	0.999204	4.68e-13	1.13e-14	6.29e-14	1.4e-06	740.917	2.32e-15
ENSG00000163121.9	0.354119	5.19492	6.52271	6.16859	1.32779	0.206699	0.512197	0.553084	0.556144	0.727267	0.95288	8	ENSG00000163121.9	chr2	gene	96497643	96508109	-	protein_coding	NEURL3	1.33333	1	0.57735	3.33333	4	2.08167	100.667	105	26.7644	126.333	127	6.02771	-0.628969	0.870538	0	8.77795	10.702	9.96072	0.483067	13.6631	0.997545	2.77e-07	2.59e-08	6.19e-08	0.320443	85.9956	4.09e-09
ENSG00000268104.2	-3.45093	2.7509	2.60104	6.05198	-0.14986	0.108248	0.189056	0.177562	0.161156	0.223598	3.01859	8	ENSG00000268104.2	chrX	gene	116436622	116461458	+	protein_coding	SLC6A14	118.333	104	33.8575	79.3333	69	22.3681	6949	6300	1184.36	593.667	506	290.593	4.00534	5.67407	-9.50525	3.88797	3.78534	13.1604	0	13.6631	1.07e-07	0.000856173	0.00104537	1.93e-09	0.957923	135.594	2.09e-10
ENSG00000130558.19	-0.987157	4.26596	5.03151	6.01866	0.765544	0.188819	0.448554	0.503182	0.49491	0.64069	0.696905	8	ENSG00000130558.19	chr9	gene	135075422	135121179	+	protein_coding	OLFM1	4	4	1	5	5	1	226	228	34.0441	111	97	37.0405	0.114128	0.623272	0	9.22269	10.1485	12.8447	0	13.6631	0.533703	1.54e-07	4.88e-08	2.62e-09	0.676719	141.196	1.6e-10
ENSG00000163220.10	-1.48652	4.03682	4.52487	6.0114	0.488052	0.0427543	0.0698401	0.0725329	0.0694347	0.0887181	5.73819	8	ENSG00000163220.10	chr1	gene	153357854	153361027	+	protein_coding	S100A9	2674	2784	538.493	3885.67	3655	1047.23	179096	167126	22384.6	60383	60489	16451.3	9.50842	19.6181	-2.56919	9.81714	10.9718	16.2949	0	13.6631	0.0113048	7.27e-08	1.87e-08	1.22e-10	0.893958	199.311	1.62e-11
ENSG00000163739.4	-2.08727	5.49974	3.90784	5.99511	-1.5919	0.128917	0.404619	0.280129	0.27016	0.469131	1.03816	8	ENSG00000163739.4	chr4	gene	73869393	73871242	+	protein_coding	CXCL1	33	33	19	7.33333	5	4.93288	1607.33	1580	148.894	334.667	347	63.4061	1.9415	0.969959	-8.56351	11.2918	10.5399	18.7736	-1.28108	13.6631	3.67e-07	1.32e-08	3.06e-08	1.91e-11	0.110777	324.812	6.14e-13
ENSG00000244057.4	-1.4654	1.75486	4.52286	5.98826	2.76801	0.133411	0.186211	0.316926	0.310138	0.336246	2.43477	8	ENSG00000244057.4	chr1	gene	152600662	152601086	+	protein_coding	LCE3C	19.6667	19	7.02377	99.6667	118	35.2751	995.333	985	70.0738	351.667	391	130.523	2.56266	3.80991	-1.7872	2.07683	5.69484	8.24019	2.69383	13.6631	0.0480498	0.0285955	3.06e-05	5.84e-07	0.00891146	47.1986	1.84e-07
ENSG00000050628.20	-4.8595	0.933839	1.0809	5.9404	0.14706	0.262166	0.400089	0.39556	0.319623	0.439885	1.56168	8	ENSG00000050628.20	chr1	gene	70852353	71047808	-	protein_coding	PTGER3	18.6667	16	9.29157	16	9	13.8924	862.333	848	125.117	27.6667	20	13.2791	0.889509	1.7669	-11.0751	0	0.15386	11.6284	0	13.6631	1.67e-08	0.549996	0.440732	9.17e-09	0.951625	102.062	1.35e-09
ENSG00000253522.5	1.50598	8.02596	7.42155	5.91557	-0.604411	0.251886	0.350544	0.427649	0.453202	0.514613	1.11533	8	ENSG00000253522.5	chr5	gene	160468268	160487426	+	lincRNA	MIR3142HG	0.333333	0	0.57735	0	0	0	43.6667	41	4.6188	127.333	122	55.1936	-1.91689	1.06726	1.94443	19.4012	14.5351	10.499	0	13.6631	0.0363621	1.27e-11	5.48e-10	3.25e-08	0.770005	198.172	1.68e-11
ENSG00000170054.14	-1.69556	4.3411	4.17485	5.87041	-0.166242	0.242388	0.582292	0.5602	0.538277	0.755019	1.55425	8	ENSG00000170054.14	chr14	gene	94462717	94479689	-	protein_coding	SERPINA9	3	4	1.73205	3	3	3	151.333	162	20.232	46.6667	50	15.2753	-0.758745	1.75333	-2.16716	4.33328	4.28006	6.83327	0	13.6631	0.0242072	0.000367054	0.000405545	4.72e-06	0.922357	41.6399	3.97e-07
ENSG00000125538.11	0.359209	2.69805	6.21962	5.86041	3.52156	0.0792447	0.0974854	0.163666	0.164526	0.174047	1.38539	8	ENSG00000125538.11	chr2	gene	112829751	112836903	-	protein_coding	IL1B	114	97	41.2189	1029.33	1057	91.6861	5921	5594	872.724	7152	7426	1706.58	5.7305	1.46269	0	14.4024	26.3697	24.4266	11.9792	13.6631	0.999994	5.99e-10	2.08e-13	5.77e-13	6.25e-09	483.902	4.17e-14
ENSG00000148346.11	-0.541256	3.63522	5.31382	5.85507	1.6786	0.0569017	0.0825968	0.0987821	0.0973314	0.114271	1.91177	8	ENSG00000148346.11	chr9	gene	128149071	128153455	+	protein_coding	LCN2	642.667	612	104.433	1870	1933	376.474	37793.3	34170	6949.73	24689	24087	2440.34	7.74374	2.4789	0	20.264	27.7367	31.6821	3.7718	13.6631	0.999916	6.89e-12	1.05e-13	1.75e-14	0.00107296	752.278	2.1e-15
ENSG00000162572.20	-1.05331	5.11385	4.76334	5.81665	-0.350504	0.13242	0.360098	0.318831	0.31395	0.459021	1.86214	8	ENSG00000162572.20	chr1	gene	1280436	1292029	+	protein_coding	SCNN1D	18.6667	17	3.78594	12.3333	12	9.50438	853.333	824	80.1332	387	406	95.9218	1.74992	2.36922	-0.261543	7.42206	7.66851	9.9674	0	13.6631	0.398788	1.89e-06	1.31e-06	6.12e-08	0.851626	88.2914	3.45e-09
ENSG00000179826.6	-1.78626	5.68446	3.94268	5.72893	-1.74179	0.304398	0.411268	0.608643	0.574149	0.637283	0.95685	8	ENSG00000179826.6	chr11	gene	18120955	18138480	+	protein_coding	MRGPRX3	1.66667	2	0.57735	0	0	0	85	93	13.8564	24	27	7.93725	-1.94752	0.874978	-2.76136	12.1769	5.1687	8.80522	-1.24436	13.6631	0.00779047	5.13e-09	7.73e-05	2.69e-07	0.117364	118.885	4.96e-10
ENSG00000155307.17	-5.67962	8.88e-16	-8.88e-16	5.67962	-1.78e-15	0.413461	0.45346	0.462425	0.422327	0.461558	0.536037	8	ENSG00000155307.17	chr21	gene	14485228	14583402	-	protein_coding	SAMSN1	0	0	0	0	0	0	25.6667	20	12.5033	0	0	0	-4.26737	0.507139	-15.8932	0	0	15.5596	0	13.6631	1.69e-10	1	1	2.23e-10	1	182.161	2.95e-11
ENSG00000129538.13	-3.21721	3.49348	2.45886	5.67606	-1.03463	0.30993	0.621726	0.558867	0.497365	0.733389	1.28034	8	ENSG00000129538.13	chr14	gene	20801228	20803278	-	protein_coding	RNASE1	4	4	1	2	2	2	182	184	28.0535	18.3333	17	7.0946	-1.02373	1.29873	-6.27745	3.51923	2.29058	8.24984	-0.0414305	13.6631	1.14e-05	0.00176967	0.0192704	5.74e-07	0.498414	63.4584	2.87e-08
ENSG00000260186.5	-1.65297	1.1721	3.9839	5.63686	2.8118	0.342884	0.471486	0.583661	0.540711	0.630157	1.35077	8	ENSG00000260186.5	chr16	gene	58421326	58462470	+	lincRNA	LINC02137	1	1	0	9.66667	13	6.65833	59	62	15.7162	17.3333	15	5.85947	-1.27125	1.40722	-1.60533	0.307707	4.30966	7.22901	2.42371	13.6631	0.0656471	0.382336	0.000382403	2.55e-06	0.0150266	29.3744	3.22e-06
ENSG00000234477.1	-2.00861	1.01194	3.60943	5.61803	2.59749	0.434623	0.593132	0.548237	0.461695	0.613246	0.786625	8	ENSG00000234477.1	chr17	gene	40921430	40975926	+	antisense_RNA	AC004231.1	0.333333	0	0.57735	3.66667	3	1.1547	36	35	9.53939	8	8	2	-2.14187	0.701206	-2.77132	0.0240411	5.684	11.9448	3.11085	13.6631	0.0076413	0.491208	3.1e-05	6.54e-09	0.0039323	67.4561	1.95e-08
ENSG00000203785.8	-2.00001	3.76554	3.60962	5.60964	-0.155913	0.0487762	0.0789027	0.0762583	0.0712992	0.0944992	4.90839	8	ENSG00000203785.8	chr1	gene	153093135	153106184	-	protein_coding	SPRR2E	2519.67	2279	675.936	2214.67	2302	193.402	149751	134690	29482.6	33515.3	38117	10339.4	8.90438	14.4454	-5.39428	9.22196	9.00381	17.0105	0	13.6631	5.15e-05	1.54e-07	2.04e-07	6.96e-11	0.986001	225.039	7.21e-12
ENSG00000250413.1	-0.99942	5.20412	4.59971	5.59913	-0.604411	0.369549	0.434543	0.498829	0.461048	0.514613	0.95688	8	ENSG00000250413.1	chr4	gene	10006482	10009725	+	antisense_RNA	AC005674.1	0.333333	0	0.57735	0	0	0	36.3333	33	8.5049	16	17	3.60555	-2.68954	0.875012	0	10.3427	7.71451	10.6641	0	13.6631	0.500683	3.88e-08	1.22e-06	2.68e-08	0.789883	110.428	8.05e-10
ENSG00000180332.6	-3.31635	1.35603	2.26612	5.58247	0.910089	0.272341	0.430321	0.484088	0.430076	0.544033	1.73543	8	ENSG00000180332.6	chr13	gene	45192853	45194717	-	protein_coding	KCTD4	6.66667	7	0.57735	10.3333	13	5.50757	272.667	262	49.8631	32	33	21.5174	0.0526935	2.10232	-5.86598	0.570621	1.80385	7.3486	0	13.6631	2.27e-05	0.289825	0.0468684	2.12e-06	0.559548	41.4613	4.08e-07
ENSG00000113494.16	-1.43035	1.27533	4.10001	5.53036	2.82468	0.355241	0.489302	0.568665	0.527171	0.625404	0.908478	8	ENSG00000113494.16	chr5	gene	35048756	35230589	-	protein_coding	PRLR	1	1	1	7	6	3.60555	47.6667	45	8.32666	16.6667	14	6.4291	-1.45212	0.822147	-1.33606	0.620597	6.01218	9.47778	3.21774	13.6631	0.10168	0.272622	1.77e-05	1.12e-07	0.00318898	49.6626	1.34e-07
ENSG00000187054.15	-2.77873	2.71418	2.71418	5.49291	-1.78e-15	0.580722	0.604949	0.611699	0.429313	0.461558	0.32424	8	ENSG00000187054.15	chr4	gene	67909385	67964140	-	protein_coding	TMPRSS11A	0	0	0	0	0	0	22	21	6.55744	2.66667	3	0.57735	-3.62933	0.400455	-4.84021	4.47775	4.42835	16.5378	0	13.6631	0.000140317	0.000276127	0.000303179	1.01e-10	1	142.922	1.48e-10
ENSG00000143546.9	-1.93787	4.57523	3.50393	5.4418	-1.0713	0.0598548	0.105823	0.0915739	0.085726	0.122331	3.07997	8	ENSG00000143546.9	chr1	gene	153390032	153391188	-	protein_coding	S100A8	1132	1102	149.278	523	477	131.195	54039.7	49835	9940.92	13336.7	13631	2772.24	7.40105	5.89326	-6.45453	13.9169	11.2635	21.3436	-0.240076	13.6631	8.49e-06	9.34e-10	1.35e-08	3.48e-12	0.406921	394.085	1.67e-13
ENSG00000206073.10	-3.00733	5.39144	2.41231	5.41963	-2.97914	0.0633726	0.137208	0.0914082	0.0814752	0.146452	3.24694	8	ENSG00000206073.10	chr18	gene	63637259	63644298	-	protein_coding	SERPINB4	1402	1410	25.9422	173.333	167	42.8525	72824	65920	13016.5	8039	9125	2092.3	6.99649	6.51181	-12.4127	12.5423	6.05472	21.2574	-5.29577	13.6631	3.99e-09	3.53e-09	1.64e-05	3.67e-12	6.13e-05	430.981	9.12e-14
ENSG00000123496.7	0.0232532	1.4103	5.44133	5.41808	4.03103	0.260986	0.322205	0.567393	0.567263	0.597904	0.906679	8	ENSG00000123496.7	chrX	gene	115003975	115019977	-	protein_coding	IL13RA2	1.66667	2	1.52753	21.3333	22	1.1547	60.3333	59	17.0392	58.6667	62	7.57188	-0.408522	0.820235	0	1.40606	8.64291	8.59963	5.59743	13.6631	0.999833	0.0910198	3.33e-07	3.53e-07	3.61e-05	52.739	9.21e-08
ENSG00000224367.6	-3.36663	1.54558	2.03116	5.3978	0.485588	0.605979	0.691263	0.660779	0.452165	0.561326	1.0674	8	ENSG00000224367.6	chr18	gene	58996734	59069338	+	transcribed_unitary_pseudogene	OACYLP	0.333333	0	0.57735	0.666667	0	1.1547	24.3333	23	4.16333	2	2	1	-3.41438	1.00601	-3.89379	0.786883	1.55586	9.69701	0	13.6631	0.00084874	0.223698	0.0715279	8.5e-08	0.821523	45.3032	2.37e-07
ENSG00000187173.3	-2.9232	1.80353	2.40936	5.33256	0.60583	0.106111	0.152304	0.162713	0.147846	0.183835	3.37568	8	ENSG00000187173.3	chr1	gene	152698364	152699442	+	protein_coding	LCE2A	167	187	73.0821	187.667	205	45.5448	5718	5489	575.735	708.667	787	294.422	4.41597	7.01103	-6.84502	1.9925	3.2712	11.0674	0	13.6631	4.55e-06	0.0333464	0.0028666	1.69e-08	0.78674	88.3533	3.44e-09
ENSG00000247372.2	-6.83357	-0.664894	-1.50417	5.3294	-0.83928	0.373957	0.506687	0.621451	0.565348	0.660686	0.887698	8	ENSG00000247372.2	chr5	gene	75320155	75336914	-	antisense_RNA	AC008897.2	1.33333	1	0.57735	0.333333	0	0.57735	55	52	15.7162	0	0	0	-3.45521	0.800292	-17.4377	0	-0.906878	8.56027	0	13.6631	5.09e-11	0.765182	0.190356	3.73e-07	0.609048	126.62	3.28e-10
ENSG00000132688.10	-5.35282	1.24034	-0.0732968	5.27953	-1.31364	0.313205	0.502056	0.410796	0.293578	0.490053	1.40391	8	ENSG00000132688.10	chr1	gene	156668763	156677397	-	protein_coding	NES	23.3333	25	2.88675	7.33333	10	4.6188	726.667	678	124.36	18	17	12.53	0.47108	1.49294	-11.3742	0.391787	0	11.9303	-0.523795	13.6631	1.2e-08	0.351985	0.982221	6.62e-09	0.305303	115.308	6.06e-10
ENSG00000113763.10	-1.62524	3.72558	3.64722	5.27246	-0.07836	0.311709	0.614023	0.612073	0.578461	0.783887	1.04303	8	ENSG00000113763.10	chr5	gene	176810477	176880895	+	protein_coding	UNC5A	2.66667	4	2.3094	1.33333	1	0.57735	73.6667	75	6.1101	22.3333	25	4.6188	-1.45772	0.975893	-2.03046	4.49339	4.37811	7.47657	0	13.6631	0.0311226	0.000269105	0.000334658	1.75e-06	0.965877	48.848	1.49e-07
ENSG00000148677.6	-2.01949	1.49027	3.25095	5.27044	1.76068	0.448902	0.64965	0.599826	0.517179	0.698574	1.23919	8	ENSG00000148677.6	chr10	gene	90912096	90921276	-	protein_coding	ANKRD1	1.33333	0	2.3094	2.66667	2	2.08167	33.3333	35	11.5902	7.33333	8	2.08167	-2.27071	1.23801	-2.04113	0.678255	3.3727	7.42112	0.978643	13.6631	0.0305393	0.256503	0.00235661	1.9e-06	0.174034	29.2361	3.31e-06
ENSG00000163216.6	-1.32422	3.84765	3.94322	5.26744	0.095576	0.0461546	0.072793	0.0722891	0.0691184	0.0891399	4.68831	8	ENSG00000163216.6	chr1	gene	153039725	153041931	-	protein_coding	SPRR2D	2963.33	2944	498.281	3216	3252	90.5373	139861	124733	27496.5	48898.3	53459	12375.2	9.24099	13.2088	-1.9328	10.7638	11.2026	16.988	0	13.6631	0.0371294	2.36e-08	1.44e-08	7.07e-11	0.994962	233.701	5.6e-12
ENSG00000258689.1	-1.71255	3.72535	3.5356	5.24815	-0.189755	0.300275	0.612622	0.594045	0.561253	0.774691	1.50881	8	ENSG00000258689.1	chr14	gene	70698698	70712153	+	lincRNA	LINC01269	3	2	2.64575	2.33333	3	2.08167	84.3333	77	19.0875	26.3333	29	11.2398	-1.29048	1.67184	-1.83527	3.44059	3.30113	5.85387	0	13.6631	0.0441656	0.00207262	0.00272294	2.35e-05	0.911363	30.3829	2.64e-06
ENSG00000204363.4	-2.60814	2.34908	2.57431	5.18245	0.225231	0.54815	0.620784	0.619508	0.469627	0.552679	1.12973	8	ENSG00000204363.4	chrX	gene	52796144	52798101	-	protein_coding	SPANXN5	0.333333	0	0.57735	0.333333	0	0.57735	24	26	5.2915	3.66667	3	2.08167	-3.25371	1.08619	-2.81496	2.08518	2.43832	8.54527	0	13.6631	0.00702804	0.0282356	0.014569	3.8e-07	0.925817	40.8723	4.45e-07
ENSG00000003989.17	0.560145	6.10463	5.71386	5.15372	-0.39077	0.175713	0.516501	0.466072	0.469669	0.675638	0.926752	8	ENSG00000003989.17	chr8	gene	17497088	17570573	+	protein_coding	SLC7A2	5.33333	5	2.51661	3	3	2	154	153	2.64575	222.333	224	6.65833	0.115359	0.841783	0	10.7719	11.0236	9.63929	0	13.6631	0.991693	2.38e-08	1.78e-08	9.11e-08	0.849601	103.056	1.26e-09
ENSG00000166670.9	0.557529	2.81482	5.70864	5.15111	2.89382	0.14117	0.19697	0.361891	0.3643	0.389336	1.71891	8	ENSG00000166670.9	chr11	gene	102770503	102780628	-	protein_coding	MMP10	13	9	7.81025	69	73	12.49	350	345	24.8797	508.333	415	172.155	2.06918	2.06891	0	6.40564	9.0458	7.92199	3.38177	13.6631	0.976324	9.19e-06	1.95e-07	9.08e-07	0.00230919	63.2099	2.94e-08
ENSG00000091972.18	-1.02835	4.10729	4.11972	5.14807	0.0124295	0.340814	0.572915	0.583252	0.555386	0.721478	1.10577	8	ENSG00000091972.18	chr3	gene	112332347	112362812	+	protein_coding	CD200	1.33333	1	1.52753	1	1	1	44.6667	43	3.78594	20	21	3.60555	-1.97891	1.05483	-0.0809918	5.28083	5.20799	7.27212	0	13.6631	0.468337	6.33e-05	7.21e-05	2.37e-06	0.994749	45.9002	2.18e-07
ENSG00000006283.17	-1.22826	2.81488	3.907	5.13527	1.09212	0.443708	0.63712	0.527848	0.471301	0.656635	1.1406	8	ENSG00000006283.17	chr17	gene	50561068	50627474	+	protein_coding	CACNA1G	0.333333	0	0.57735	1.33333	2	1.1547	23	23	3	9.33333	8	4.16333	-2.67966	1.10065	-0.490363	2.71521	5.24944	8.36338	0.133726	13.6631	0.315984	0.00855186	6.69e-05	4.87e-07	0.452327	40.8491	4.47e-07
ENSG00000126262.4	-2.1715	2.23176	2.96299	5.13448	0.731227	0.518205	0.649361	0.592704	0.470223	0.611753	0.986953	8	ENSG00000126262.4	chr19	gene	35443907	35451767	+	protein_coding	FFAR2	0.333333	0	0.57735	0.666667	1	0.57735	23.6667	26	4.04145	4.33333	4	0.57735	-3.03238	0.909239	-2.37083	1.9893	3.47328	9.22102	0	13.6631	0.0165276	0.0336064	0.00192918	1.55e-07	0.679092	45.6347	2.26e-07
ENSG00000112299.7	-0.798396	6.96435	4.31866	5.11706	-2.64569	0.238833	0.370222	0.534644	0.523051	0.594647	0.717714	8	ENSG00000112299.7	chr6	gene	132681590	132714049	-	protein_coding	VNN1	3.33333	3	0.57735	0	0	0	105.667	109	25.1661	57.3333	57	6.50641	-1.33016	0.640508	0	20.1298	7.75596	9.83515	-3.45802	13.6631	0.845079	7.68e-12	1.15e-06	7.15e-08	0.00198566	223.364	7.58e-12
ENSG00000206199.10	-3.16659	1.15892	1.93693	5.10353	0.778011	0.533861	0.735076	0.687094	0.536658	0.737111	1.38683	8	ENSG00000206199.10	chr3	gene	149761100	149968385	-	protein_coding	ANKUB1	1	1	1	1.66667	2	1.52753	36	38	7.2111	4.66667	3	4.72582	-2.62369	1.46503	-3.35295	0.17862	1.1266	6.31737	0	13.6631	0.00244842	0.445289	0.141373	1.07e-05	0.629718	22.8211	1.37e-05
ENSG00000273132.1	-1.5362	2.89096	3.55585	5.09206	0.664894	0.52731	0.585966	0.548144	0.445916	0.513947	1.03366	8	ENSG00000273132.1	chr6	gene	149852462	149853192	+	antisense_RNA	AL355312.3	0	0	0	0.333333	0	0.57735	16.6667	17	0.57735	5.66667	6	3.51188	-3.37648	0.964501	-1.03541	3.28593	4.74778	9.3441	0	13.6631	0.159354	0.00278901	0.000166882	1.32e-07	0.74382	49.4303	1.38e-07
ENSG00000232810.3	2.14419	6.06258	7.2156	5.0714	1.15301	0.121652	0.256306	0.32452	0.331672	0.401123	3.41941	8	ENSG00000232810.3	chr6	gene	31575567	31578336	+	protein_coding	TNF	16	17	2.64575	26.6667	26	8.02081	437	431	11.2694	2052.33	2223	846.011	2.38864	7.18501	3.50886	7.36886	7.14541	4.57953	0.142311	13.6631	0.00179578	2.07e-06	2.97e-06	0.000232561	0.477204	38.3533	6.56e-07
ENSG00000227507.2	0.883206	4.10474	5.94607	5.06287	1.84134	0.361991	0.60048	0.434025	0.465328	0.667884	0.738422	8	ENSG00000227507.2	chr6	gene	31580525	31582522	-	protein_coding	LTB	0.333333	0	0.57735	1.66667	1	1.1547	19.3333	19	3.51188	33.3333	32	5.1316	-2.18936	0.658163	0	6.37323	14.0469	10.7623	1.55276	13.6631	0.651512	9.73e-06	8.36e-10	2.38e-08	0.0717333	101.175	1.43e-09
ENSG00000237686.6	-3.68179	0.22596	1.37927	5.06106	1.15331	0.385277	0.517324	0.584956	0.482371	0.593183	0.928221	8	ENSG00000237686.6	chr6	gene	43995723	44074652	-	antisense_RNA	AL109615.3	5.33333	6	3.05505	7.66667	7	2.08167	128.667	129	27.5015	9.33333	11	3.78594	-0.772329	0.843379	-7.57949	0	0.706012	9.16742	0.281427	13.6631	1.48e-06	0.948017	0.246325	1.66e-07	0.392054	58.5163	4.8e-08
ENSG00000173918.14	-0.0997004	4.58504	4.9547	5.0544	0.369654	0.0931663	0.163124	0.170906	0.170367	0.21669	1.01341	8	ENSG00000173918.14	chr17	gene	79022814	79049788	+	protein_coding	C1QTNF1	106	100	28.4781	105.333	112	21.7792	3167	3027	248.574	2648.67	2687	244.762	4.33952	0.940227	0	22.6652	23.8638	24.5428	0	13.6631	1	1.56e-12	7.84e-13	5.39e-13	0.995123	590.383	1.08e-14
ENSG00000101187.15	-0.301892	2.1072	4.74172	5.04361	2.63451	0.0970683	0.119596	0.177461	0.176132	0.189482	1.00493	8	ENSG00000101187.15	chr20	gene	62642445	62685785	+	protein_coding	SLCO4A1	96	91	16.0935	463.333	486	65.9874	2808	2567	443.659	2019.33	2039	159.412	4.69204	0.930209	0	9.59892	21.8614	23.8035	8.94398	13.6631	0.999998	9.51e-08	2.52e-12	8.12e-13	2.21e-07	421.252	1.06e-13
ENSG00000103313.12	-5.04061	8.88e-16	-8.88e-16	5.04061	-1.78e-15	0.440683	0.45346	0.462425	0.449011	0.461558	0.135588	8	ENSG00000103313.12	chr16	gene	3242028	3256627	-	protein_coding	MEFV	0	0	0	0	0	0	16	16	2	0	0	0	-4.41857	0.349663	-15.5059	0	0	15.2182	0	13.6631	2.32e-10	1	1	2.96e-10	1	183.631	2.8e-11
ENSG00000162892.15	-0.0622795	3.87397	4.97364	5.03592	1.09967	0.166096	0.329453	0.404158	0.403458	0.49369	1.39592	8	ENSG00000162892.15	chr1	gene	206897443	206904139	+	protein_coding	IL24	8.66667	9	1.52753	14	16	4.3589	231.333	228	32.1299	222.333	177	81.1316	0.956763	1.47984	0	7.17102	8.0822	8.22311	0.165956	13.6631	0.999863	2.75e-06	7.22e-07	5.92e-07	0.437152	64.7323	2.53e-08
ENSG00000197249.13	-1.8595	2.79914	3.17153	5.03102	0.372387	0.244601	0.461264	0.480183	0.451822	0.59756	1.07603	8	ENSG00000197249.13	chr14	gene	94376747	94390693	-	protein_coding	SERPINA1	6	5	1.73205	5.66667	5	2.08167	161.333	153	20.7926	45	47	18.0831	-0.173342	1.01684	-3.48466	3.86802	4.48468	8.84751	0	13.6631	0.00188311	0.000890159	0.000272797	2.52e-07	0.86185	66.4159	2.15e-08
ENSG00000124479.8	-4.49608	0.526647	0.526647	5.02273	-1.78e-15	0.484157	0.495005	0.503231	0.449903	0.461558	0.750424	8	ENSG00000124479.8	chrX	gene	43948776	43973504	-	protein_coding	NDP	0	0	0	0	0	0	16	17	2.64575	0.333333	0	0.57735	-4.28596	0.668626	-8.83088	0	0	10.9348	0	13.6631	2.57e-07	0.869965	0.866341	1.96e-08	1	81.8997	5.61e-09
ENSG00000177359.18	-1.81256	3.20744	3.20744	5.02	-1.78e-15	0.553369	0.561948	0.569208	0.451073	0.461558	0.964447	8	ENSG00000177359.18	chr12	gene	31111652	31206154	-	protein_coding	AC024940.1	0	0	0	0	0	0	16	15	5.56776	5	5	4	-3.61726	0.883524	-1.56218	4.17911	4.12581	9.48134	0	13.6631	0.0706028	0.000488371	0.000541093	1.11e-07	1	56.2581	6.14e-08
ENSG00000265345.1	-3.89902	-0.0484774	1.11989	5.01891	1.16837	0.54907	0.657516	0.566254	0.449534	0.577001	0.889393	8	ENSG00000265345.1	chr12	gene	124915547	124915659	+	miRNA	MIR5188	0	0	0	0.666667	1	0.57735	15.6667	15	2.08167	0.666667	1	0.57735	-3.86223	0.802056	-5.8955	0	0.23642	9.98259	0.325829	13.6631	2.16e-05	0.98413	0.408794	5.97e-08	0.375217	51.2832	1.1e-07
ENSG00000167244.18	-1.17721	1.99927	3.8369	5.01411	1.83763	0.209745	0.326619	0.446212	0.431969	0.499283	1.22283	8	ENSG00000167244.18	chr11	gene	2129112	2141238	-	protein_coding	IGF2	7	8	2.64575	18.3333	15	5.7735	182.333	184	55.5188	78.3333	67	29.6704	0.518388	1.21444	-0.766684	2.77622	5.76919	8.43236	1.52236	13.6631	0.228157	0.00756869	2.68e-05	4.43e-07	0.0754403	52.6937	9.26e-08
ENSG00000120279.6	-2.88959	-0.255625	2.11268	5.00227	2.36831	0.433093	0.534715	0.678664	0.58529	0.664014	1.0091	8	ENSG00000120279.6	chr6	gene	152697895	152724567	+	protein_coding	MYCT1	2	2	1	8.66667	8	4.04145	57.6667	52	9.81495	7.33333	6	4.16333	-1.41594	0.935117	-4.51184	0	1.69544	7.07135	2.13095	13.6631	0.00025899	0.928558	0.0564921	3.22e-06	0.0259517	30.4503	2.6e-06
ENSG00000112782.15	-2.94932	0.867753	2.04401	4.99333	1.17626	0.353511	0.505568	0.584089	0.511463	0.626277	0.81751	8	ENSG00000112782.15	chr6	gene	45898451	46080395	-	protein_coding	CLIC5	3.66667	4	0.57735	6.66667	6	2.08167	104.333	86	33.5012	12.6667	12	4.04145	-0.850589	0.730214	-6.4529	0	2.09171	9.13684	0.329346	13.6631	8.51e-06	0.618303	0.0278396	1.73e-07	0.37405	59.9047	4.14e-08
ENSG00000163435.15	2.07165	2.68789	7.06214	4.99049	4.37425	0.10296	0.109775	0.244947	0.251143	0.254012	1.25624	8	ENSG00000163435.15	chr1	gene	202007945	202017188	+	protein_coding	ELF3	38.3333	32	11.8462	595.333	614	39.4631	974.333	991	115.902	3940	3782	292.039	4.30769	1.26293	9.26175	13.6821	22.0224	14.1389	11.8204	13.6631	1.46e-07	1.16e-09	2.33e-12	7.64e-10	7.4e-09	325.486	6.06e-13
ENSG00000124875.9	-1.88787	3.94437	3.07778	4.96564	-0.866597	0.465131	0.507259	0.588983	0.503435	0.542598	1.17163	8	ENSG00000124875.9	chr4	gene	73836497	73849064	+	protein_coding	CXCL6	0.666667	0	1.1547	0	0	0	28	28	8	7	6	3.60555	-3.03648	1.14265	-1.78573	5.43007	3.30019	7.36908	0	13.6631	0.0481984	4.85e-05	0.00271495	2.05e-06	0.592432	49.5081	1.37e-07
ENSG00000143153.12	-1.42628	2.94501	3.53608	4.96236	0.591068	0.0756582	0.108217	0.114037	0.108603	0.133346	0.967319	8	ENSG00000143153.12	chr1	gene	169105697	169132722	+	protein_coding	ATP1B1	454.333	434	42.336	607.667	636	102.481	14335	13140	2109.76	4864	4890	108.365	6.28193	0.886772	-5.98323	19.0862	23.6161	38.7443	0	13.6631	1.86e-05	1.52e-11	8.98e-13	1.15e-15	0.997051	1139.73	1.25e-16
ENSG00000243284.1	-3.32131	1.13699	1.6385	4.95981	0.501517	0.367322	0.558472	0.577764	0.490748	0.646373	1.45956	8	ENSG00000243284.1	chr1	gene	159854316	159862657	-	protein_coding	VSIG8	5	6	2.64575	6	6	5	113	115	3.4641	11.3333	14	5.50757	-0.95875	1.58624	-5.01766	0.194757	0.877462	6.40666	0	13.6631	0.000101431	0.428757	0.199129	9.27e-06	0.768265	31.4845	2.14e-06
ENSG00000184254.16	-0.835804	3.17919	4.11394	4.94974	0.934745	0.0729361	0.102989	0.113105	0.109999	0.131859	3.09316	8	ENSG00000184254.16	chr15	gene	100877714	100916626	+	protein_coding	ALDH1A3	435	430	50.6853	793	915	368.473	13488.3	13179	1592.69	7173.33	5642	2683.58	6.42872	5.94094	0	8.68114	11.2953	14.7317	0	13.6631	0.814146	3.13e-07	1.3e-08	4.5e-10	0.578968	170.756	4.54e-11
ENSG00000255128.1	-4.48461	0.457074	0.457074	4.94169	-1.78e-15	0.485306	0.49265	0.500914	0.453711	0.461558	0.832785	8	ENSG00000255128.1	chr8	gene	7418991	7420546	+	processed_pseudogene	AC130360.2	0	0	0	0	0	0	15.3333	15	5.50757	0.333333	0	0.57735	-4.31027	0.744974	-8.31896	0	0	10.0654	0	13.6631	5.16e-07	0.890642	0.887232	5.39e-08	1	70.785	1.43e-08
ENSG00000236453.5	-1.20187	2.28282	3.73583	4.93771	1.45301	0.521609	0.667652	0.53536	0.454656	0.616762	1.10196	8	ENSG00000236453.5	chr7	gene	94022833	94066661	+	lincRNA	AC003092.1	0	0	0	1.33333	1	1.52753	15	13	3.4641	6.66667	8	4.16333	-3.14884	1.0499	-0.37771	1.87517	4.98735	8.45253	0.716837	13.6631	0.356271	0.0413027	0.000107395	4.3e-07	0.243641	37.7572	7.21e-07
ENSG00000261026.1	-5.99934	-1.17796	-1.06266	4.93668	0.115299	0.429553	0.670163	0.668669	0.584586	0.77868	1.45168	8	ENSG00000261026.1	chr8	gene	22679013	22684009	-	sense_overlapping	AC105046.1	2	2	2	1.66667	2	1.52753	49	52	9.84886	0.333333	0	0.57735	-2.985	1.57281	-9.28021	-0.211741	-0.0747224	5.36961	0	13.6631	1.45e-07	0.428549	0.484708	5.45e-05	0.946188	39.3512	5.61e-07
ENSG00000187180.3	-3.18277	2.06462	1.74241	4.92518	-0.322206	0.123499	0.198141	0.180466	0.159853	0.222623	2.9739	8	ENSG00000187180.3	chr1	gene	152675295	152676574	+	protein_coding	LCE2C	135.667	101	67.092	81.3333	66	45.9601	3417	3309	402.031	347	320	142.432	3.5866	5.51728	-7.52461	2.28748	1.75141	10.4539	0	13.6631	1.61e-06	0.0193413	0.0511479	3.4e-08	0.904035	90.0607	3.04e-09
ENSG00000185215.8	-0.127934	4.8453	4.78653	4.91447	-0.05877	0.0954441	0.181101	0.171872	0.171178	0.230195	2.17423	8	ENSG00000185215.8	chr14	gene	103123442	103137439	+	protein_coding	TNFAIP2	105.333	117	24.6644	86	108	47.0319	2875.33	2704	394.007	2374.67	1971	853.389	4.13763	3.1068	0	12.0463	12.4991	12.9739	0	13.6631	0.999931	5.85e-09	3.67e-09	2.29e-09	0.992266	167.958	5.06e-11
ENSG00000104432.13	1.372	7.09946	6.28298	4.91097	-0.81648	0.263014	0.420087	0.545828	0.566742	0.654594	1.09906	8	ENSG00000104432.13	chr8	gene	78675743	78805523	-	protein_coding	IL7	1.33333	2	1.1547	0.333333	0	0.57735	40.3333	43	9.29157	101.667	109	15.3731	-1.63974	1.04616	1.38283	14.1956	9.46286	6.74683	0	13.6631	0.0944503	7.4e-10	1.15e-07	5.35e-06	0.614505	100.761	1.46e-09
ENSG00000007171.16	-3.12917	-0.804088	1.7727	4.90187	2.57679	0.62861	0.754429	0.639878	0.454921	0.617225	1.44857	8	ENSG00000007171.16	chr17	gene	27756766	27800499	-	protein_coding	NOS2	0	0	0	2.66667	2	2.08167	16.3333	12	10.2144	2.66667	1	3.78594	-3.33534	1.56753	-2.70534	0	0.964509	6.85062	2.04043	13.6631	0.00875402	0.619303	0.177749	4.54e-06	0.0307695	20.3644	2.58e-05
ENSG00000106302.9	-3.32214	2.03944	1.56291	4.88505	-0.47653	0.272655	0.472876	0.428054	0.364905	0.531438	0.913131	8	ENSG00000106302.9	chr7	gene	123828983	123877478	+	protein_coding	HYAL4	13	10	7	6	7	1.73205	289.333	237	90.644	25.3333	26	3.05505	0.110559	0.827109	-9.3647	2.41697	1.44597	11.7067	0	13.6631	1.28e-07	0.0151354	0.0853732	8.37e-09	0.855625	119.927	4.68e-10
ENSG00000105246.5	-1.67302	1.30337	3.19752	4.87053	1.89414	0.529801	0.706214	0.573983	0.47445	0.665697	0.782196	8	ENSG00000105246.5	chr19	gene	4229498	4237531	+	protein_coding	EBI3	0.333333	0	0.57735	1.66667	1	1.1547	17.3333	17	6.50641	4.66667	4	1.1547	-2.91326	0.697137	-1.52143	0.514496	4.58536	9.7706	1.60869	13.6631	0.0754933	0.308389	0.000225704	7.73e-08	0.0653415	46.6105	1.99e-07
ENSG00000159516.8	-2.34971	2.5132	2.49248	4.84219	-0.0207198	0.0529556	0.0763321	0.0750155	0.0681505	0.0875602	6.36131	8	ENSG00000159516.8	chr1	gene	153149582	153150869	-	protein_coding	SPRR2G	3417.67	3150	956.028	3371	3437	475.448	111862	100172	21489.2	22223	25274	9287.29	8.92589	24.0327	-5.19909	4.04379	4.05842	11.5003	0	13.6631	7.29e-05	0.000632779	0.000615137	1.04e-08	0.996741	102.008	1.35e-09
ENSG00000159261.10	-1.22473	4.57008	3.6129	4.83763	-0.957184	0.275937	0.583506	0.552706	0.530312	0.738626	0.692711	8	ENSG00000159261.10	chr21	gene	36460621	36576569	-	protein_coding	CLDN14	4	5	2.64575	1	1	0	85.6667	77	21.362	34.3333	36	2.88675	-1.16526	0.619859	-1.03445	7.77118	6.00458	9.19148	0	13.6631	0.159444	1.12e-06	1.79e-05	1.61e-07	0.531193	90.3626	2.97e-09
ENSG00000115919.14	-0.00263795	4.2151	4.83427	4.83691	0.619176	0.116312	0.213603	0.237891	0.237693	0.29765	0.937897	8	ENSG00000115919.14	chr2	gene	142877498	143055832	+	protein_coding	KYNU	43.3333	43	3.51188	48	47	4.58258	1013.33	976	101.298	950	907	128.035	2.9903	0.853951	0	16.2881	17.4417	17.4682	0	13.6631	1	1.22e-10	4.99e-11	4.89e-11	0.905826	308.65	8.66e-13
ENSG00000198125.12	-0.988666	2.67449	3.84538	4.83405	1.17089	0.516378	0.621491	0.523992	0.461872	0.577001	0.997018	8	ENSG00000198125.12	chr22	gene	35606764	35637951	-	protein_coding	MB	0	0	0	0.666667	1	0.57735	15.3333	11	10.2144	6.33333	5	3.21455	-3.2374	0.920931	0	2.80759	5.65851	8.65012	0.30862	13.6631	0.50963	0.00713278	3.25e-05	3.28e-07	0.381936	43.8242	2.9e-07
ENSG00000176075.7	-3.31691	1.19046	1.514	4.83092	0.323546	0.229599	0.350356	0.35585	0.304656	0.403545	1.45444	8	ENSG00000176075.7	chr1	gene	152655477	152656804	+	lincRNA	LINC00302	22.6667	18	11.7189	20.3333	15	13.7961	469.333	480	38.1357	43.6667	38	15.3079	1.02796	1.57749	-8.03446	0.432813	1.15004	10.0117	0	13.6631	7.67e-07	0.336061	0.134964	5.75e-08	0.908516	80.0887	6.48e-09
ENSG00000258451.1	-1.39876	3.01503	3.42003	4.81879	0.404998	0.514141	0.573184	0.558531	0.475663	0.538938	0.899665	8	ENSG00000258451.1	chr14	gene	20693480	20707120	-	antisense_RNA	AL163636.1	0.333333	0	0.57735	0.333333	0	0.57735	16.3333	17	2.08167	5.33333	5	0.57735	-3.2605	0.812816	-0.860266	3.89935	4.80593	8.90493	0	13.6631	0.202319	0.000838084	0.000149724	2.34e-07	0.885325	51.3525	1.09e-07
ENSG00000125730.16	-1.9844	2.85285	2.82308	4.80747	-0.0297788	0.119278	0.201843	0.194358	0.182898	0.244878	0.594892	8	ENSG00000125730.16	chr19	gene	6677704	6730562	-	protein_coding	C3	87.3333	81	11.8462	64.3333	66	15.5671	2142.67	2064	179.436	478	483	96.5971	3.364	0.546112	-11.1678	12.4218	12.6929	28.17	0	13.6631	1.5e-08	3.95e-09	3.01e-09	8.48e-14	0.999976	667.555	4.71e-15
ENSG00000138678.10	-1.25424	1.48237	3.55017	4.80441	2.0678	0.208331	0.29995	0.42642	0.411212	0.464396	1.13151	8	ENSG00000138678.10	chr4	gene	83535914	83605875	+	protein_coding	GPAT3	8.33333	9	2.08167	26.6667	27	10.504	185.333	171	31.0859	78	68	22.7156	0.713248	1.08854	-1.16968	1.54139	5.73204	8.86746	2.20383	13.6631	0.131065	0.0730306	2.85e-05	2.45e-07	0.0226222	55.9259	6.38e-08
ENSG00000276980.1	-3.03352	1.80139	1.7493	4.78282	-0.0520923	0.575211	0.682826	0.702145	0.538264	0.652005	1.38331	8	ENSG00000276980.1	chr19	gene	6716386	6717742	-	sense_intronic	AC008760.2	1	1	1	1	0	1.73205	26.3333	24	4.93288	3	3	2	-3.06882	1.45932	-2.92649	0.971536	0.88339	5.81762	0	13.6631	0.00566745	0.176325	0.199192	2.48e-05	0.977113	21.7794	1.78e-05
ENSG00000249022.1	-4.77899	8.88e-16	-8.88e-16	4.77899	-1.78e-15	0.453295	0.45346	0.462425	0.461396	0.461558	0.305329	8	ENSG00000249022.1	chr4	gene	153034211	153091165	+	lincRNA	AC093599.1	0	0	0	0	0	0	13.3333	13	1.52753	0	0	0	-4.47974	0.393484	-13.2902	0	0	13.0568	0	13.6631	1.68e-09	1	1	2.11e-09	1	138.771	1.79e-10
ENSG00000222043.2	-2.69669	-0.286833	2.04936	4.74606	2.3362	0.532835	0.64363	0.675035	0.540293	0.649818	1.31944	8	ENSG00000222043.2	chr2	gene	177264359	177265515	+	antisense_RNA	AC079305.1	1	1	1	4.66667	4	2.08167	28.3333	28	4.50925	5.66667	3	6.4291	-2.28951	1.35824	-2.73226	0	1.33386	5.94916	1.76437	13.6631	0.00826387	0.875289	0.102905	1.98e-05	0.0503177	18.2818	4.65e-05
ENSG00000263443.1	-4.10003	1.23744	0.633027	4.73306	-0.604411	0.563925	0.58315	0.632508	0.492721	0.514613	1.14116	8	ENSG00000263443.1	chr8	gene	122700269	122703423	-	lincRNA	AC100872.1	0.333333	0	0.57735	0	0	0	20.6667	17	10.9697	1	1	1	-3.89481	1.10138	-5.23812	0.387972	0	7.21929	0	13.6631	6.83e-05	0.353353	0.719284	2.56e-06	0.767045	38.2957	6.62e-07
ENSG00000185811.17	0.147628	4.86723	4.86723	4.7196	-1.78e-15	0.453228	0.44978	0.458818	0.464918	0.461558	0.717597	8	ENSG00000185811.17	chr7	gene	50304124	50405101	+	protein_coding	IKZF1	0	0	0	0	0	0	13.3333	13	4.50925	13	14	3.60555	-3.2724	0.640409	0	10.7441	10.5325	9.9975	0	13.6631	0.986357	2.43e-08	3.1e-08	5.85e-08	1	114.338	6.41e-10
ENSG00000237330.2	-0.620959	1.17768	4.09024	4.7112	2.91256	0.103573	0.119397	0.177788	0.174881	0.184693	1.96873	8	ENSG00000237330.2	chr1	gene	1070966	1074307	-	protein_coding	RNF223	100.667	90	22.0303	586.667	630	101.214	2283.33	2207	370.446	1348.33	1425	256.734	4.57498	2.6083	0	0.921442	10.7625	13.14	6.41188	13.6631	0.97987	0.186402	2.37e-08	1.95e-09	9.1e-06	115.915	5.86e-10
ENSG00000086548.8	-1.35151	1.7345	3.35712	4.70863	1.62262	0.133782	0.183082	0.243407	0.235049	0.266213	1.9294	8	ENSG00000086548.8	chr19	gene	41750977	41772208	+	protein_coding	CEACAM6	46.6667	45	14.5717	102.667	104	22.0303	942	881	176.587	343.667	357	82.809	2.87561	2.51855	-1.65563	2.52796	6.10201	9.94214	1.47373	13.6631	0.0602865	0.012238	1.52e-05	6.25e-08	0.081622	72.316	1.25e-08
ENSG00000137331.11	0.424392	2.53364	5.13252	4.70812	2.59887	0.0485159	0.0588377	0.0770502	0.0779587	0.0847682	3.47988	8	ENSG00000137331.11	chr6	gene	30743199	30744554	-	protein_coding	IER3	1876.67	1793	331.515	11337.7	10523	1546.33	56698.3	52524	8324.44	62654.3	53780	17311.9	9.33223	7.42926	0	9.56302	19.6774	17.4509	6.92004	13.6631	0.99965	9.95e-08	1.02e-11	4.96e-11	4.04e-06	268.397	2.21e-12
ENSG00000187223.3	-2.79334	1.29725	1.91455	4.70789	0.617298	0.121093	0.166373	0.177919	0.160226	0.196694	2.86257	8	ENSG00000187223.3	chr1	gene	152663396	152664659	+	protein_coding	LCE2D	129.333	129	32.5013	154	151	51.5655	3014	2834	321.342	412.667	404	191.147	3.84241	5.13683	-6.53425	0.78831	2.26798	10.2105	0	13.6631	7.46e-06	0.222005	0.0200586	4.53e-08	0.798699	77.5339	7.98e-09
ENSG00000170075.8	0.043691	3.7377	4.74267	4.69898	1.00497	0.225584	0.435453	0.510531	0.510443	0.631888	0.527647	8	ENSG00000170075.8	chr1	gene	202122858	202133592	+	protein_coding	GPR37L1	4	3	1.73205	6	7	2.64575	86.3333	85	5.1316	87.6667	88	9.50438	-0.256408	0.501914	0	8.87421	10.3477	10.2287	0.0111009	13.6631	0.999989	2.42e-07	3.85e-08	4.43e-08	0.495927	103.289	1.25e-09
ENSG00000156049.6	-3.60329	1.7068	1.08977	4.69305	-0.617029	0.42533	0.677961	0.621914	0.506561	0.731662	0.758913	8	ENSG00000156049.6	chr9	gene	77423079	77648307	-	protein_coding	GNA14	4	4	1	2	1	1.73205	88.3333	79	22.5019	6.66667	6	2.08167	-1.54143	0.676127	-7.44357	1.26787	0.17554	8.86624	0	13.6631	1.82e-06	0.113148	0.432198	2.46e-07	0.741523	68.6915	1.73e-08
ENSG00000237166.1	-4.25344	1.39017	0.431019	4.68446	-0.959147	0.571057	0.709687	0.768838	0.586377	0.722072	1.00811	8	ENSG00000237166.1	chr2	gene	200712305	200735177	-	lincRNA	LINC01792	2.33333	2	1.52753	0.666667	1	0.57735	49.3333	48	9.07377	2.33333	2	1.52753	-2.61	0.933958	-5.89522	0.568877	0	6.5018	0	13.6631	2.16e-05	0.291218	0.809169	7.92e-06	0.530039	37.9859	6.95e-07
ENSG00000259354.5	-1.21618	3.21277	3.46776	4.68394	0.25499	0.515453	0.565298	0.554766	0.481453	0.534478	1.04432	8	ENSG00000259354.5	chr15	gene	45448427	45513767	+	antisense_RNA	AC025580.2	0.333333	0	0.57735	0.333333	0	0.57735	15.6667	14	6.65833	5.66667	6	1.52753	-3.28878	0.97747	-0.424198	3.9592	4.49926	7.73939	0	13.6631	0.339365	0.000746751	0.000265717	1.18e-06	0.925923	41.961	3.79e-07
ENSG00000250771.2	-1.9686	2.71418	2.71418	4.68278	-1.78e-15	0.610774	0.604949	0.611699	0.469166	0.461558	0.438646	8	ENSG00000250771.2	chr4	gene	153640168	153681180	+	transcribed_unprocessed_pseudogene	AC106865.1	0	0	0	0	0	0	13	10	6.08276	2.66667	3	0.57735	-3.83529	0.451559	-2.35996	4.21677	4.17025	11.6813	0	13.6631	0.0168649	0.000453724	0.000496087	8.59e-09	1	83.4433	4.97e-09
ENSG00000105427.9	-1.39252	1.50008	3.28182	4.67434	1.78174	0.0618942	0.0766812	0.0895697	0.0849684	0.0962743	4.20982	8	ENSG00000105427.9	chr19	gene	42387019	42390287	-	protein_coding	CNFN	1316.67	1247	323.182	4238	4040	564.665	35572.7	32013	6977.45	13729	15250	4175.7	8.07161	10.7158	-1.93731	1.99221	7.7823	13.2102	2.48051	13.6631	0.03683	0.03336	1.1e-06	1.82e-09	0.0134038	110.97	7.79e-10
ENSG00000165507.8	-0.0347308	4.42093	4.61013	4.64486	0.189199	0.150396	0.326477	0.330917	0.330496	0.439541	0.808109	8	ENSG00000165507.8	chr10	gene	44970981	44978810	-	protein_coding	C10orf10	16.6667	15	3.78594	13.6667	12	2.88675	332.667	307	59.7857	309.667	307	10.2632	1.43309	0.721267	0	12.338	12.8456	12.9857	0	13.6631	0.999999	4.32e-09	2.59e-09	2.26e-09	0.979402	176.273	3.67e-11
ENSG00000163131.10	0.230421	4.17251	4.86499	4.63457	0.69248	0.189742	0.393079	0.438271	0.440122	0.558763	0.993113	8	ENSG00000163131.10	chr1	gene	150730196	150765957	-	protein_coding	CTSS	6.66667	7	1.52753	9.33333	6	7.57188	137.333	113	43.89	157	168	32.909	0.366774	0.916381	0	8.43111	9.21229	8.62665	0	13.6631	0.999569	4.41e-07	1.56e-07	3.39e-07	0.716192	79.4587	6.82e-09
ENSG00000231304.2	0.493605	0.980445	5.11851	4.62491	4.13807	0.421397	0.450262	0.465045	0.484953	0.510235	0.475708	8	ENSG00000231304.2	chr3	gene	20174244	21145967	+	processed_transcript	SGO1-AS1	0.333333	0	0.57735	9	9	0	14.3333	14	2.51661	18	19	3.60555	-1.93638	0.471401	0	0	12.8988	10.8868	8.9577	13.6631	0.948836	0.524769	2.47e-09	2.06e-08	2.17e-07	100.865	1.45e-09
ENSG00000188277.9	-1.2216	0.441263	3.39722	4.61882	2.95596	0.131069	0.149386	0.236178	0.228778	0.239742	1.43884	8	ENSG00000188277.9	chr15	gene	40770080	40772449	+	protein_coding	C15orf62	49.3333	44	10.116	285.667	288	54.5374	971	896	186.196	382.667	378	57.1431	3.3154	1.55108	-1.35753	0	8.14991	12.701	6.55087	13.6631	0.0983068	0.995147	6.51e-07	3e-09	7.26e-06	102.91	1.28e-09
ENSG00000164047.4	-0.78788	1.97799	3.82846	4.61634	1.85047	0.525429	0.685052	0.523944	0.472023	0.645	1.10477	8	ENSG00000164047.4	chr3	gene	48223347	48225491	+	protein_coding	CAMP	0	0	0	2.33333	1	3.21455	12	10	3.4641	6.33333	5	3.21455	-3.10532	1.05354	0	1.39087	5.25945	7.46418	1.28462	13.6631	0.652551	0.0936895	6.56e-05	1.77e-06	0.110521	31.3438	2.2e-06
ENSG00000274150.1	0.0681636	6.66887	4.67545	4.60729	-1.99342	0.28454	0.377424	0.587472	0.588229	0.638356	0.981874	8	ENSG00000274150.1	chr11	gene	56890613	56927885	+	unprocessed_pseudogene	FADS2P1	2.33333	2	1.52753	0	0	0	46.6667	46	8.02081	47.3333	47	10.504	-1.8468	0.903384	0	15.8027	6.58244	6.45206	-1.63731	13.6631	0.998726	1.84e-10	6.95e-06	8.58e-06	0.0623086	116.606	5.63e-10
ENSG00000138685.13	-0.205326	0.735854	4.39762	4.60295	3.66177	0.148203	0.162895	0.315987	0.314375	0.321562	0.883877	8	ENSG00000138685.13	chr4	gene	122826708	122898236	+	protein_coding	FGF2	19.6667	19	4.04145	190.667	167	44.5009	380.333	381	70.0024	314.667	291	80.1644	2.4483	0.796329	0	0	12.0492	12.8429	9.27596	13.6631	0.999982	0.954407	5.82e-09	2.6e-09	1.43e-07	121.191	4.37e-10
ENSG00000214215.3	-1.90538	2.94146	2.68157	4.58694	-0.259896	0.58438	0.58817	0.61682	0.484668	0.489231	0.804392	8	ENSG00000214215.3	chr12	gene	92702843	92708549	+	protein_coding	C12orf74	0.333333	0	0.57735	0	0	0	14.6667	16	4.16333	3.33333	3	1.52753	-3.64778	0.717757	-1.82871	3.89617	3.21786	8.73558	0	13.6631	0.0446979	0.000843063	0.00318625	2.92e-07	0.956336	52.5898	9.38e-08
ENSG00000181333.11	-1.40819	2.51126	3.16812	4.57631	0.656858	0.0517381	0.0708741	0.0746608	0.0705998	0.0856192	1.86758	8	ENSG00000181333.11	chr11	gene	94021361	94113751	+	protein_coding	HEPHL1	2959	2655	614.278	4772	4792	127.185	90652.3	84508	14383.9	29742	27771	4011.75	9.02342	2.3811	-5.11289	13.8185	18.8192	32.8279	0	13.6631	8.52e-05	1.02e-09	1.83e-11	1.08e-14	0.989291	814.443	1.22e-15
ENSG00000062096.14	-3.89745	5.58112	0.663418	4.56087	-4.9177	0.243995	0.452151	0.340234	0.271016	0.467286	0.86049	8	ENSG00000062096.14	chrX	gene	3041471	3112726	+	protein_coding	ARSF	31	31	4	0.333333	0	0.57735	580	540	110.567	33.6667	34	2.51661	-0.0360796	0.772442	-13.5115	11.528	0	14.9496	-9.53928	13.6631	1.36e-09	1.02e-08	0.860177	3.72e-10	1.03e-07	340.833	4.44e-13
ENSG00000260239.1	-4.29382	-0.641725	0.266751	4.56057	0.908476	0.494596	0.60409	0.528728	0.488818	0.599368	1.04336	8	ENSG00000260239.1	chr6	gene	4491807	4495769	+	lincRNA	LINC02533	0.333333	0	0.57735	0.666667	1	0.57735	14	13	4.58258	0.333333	0	0.57735	-3.97955	0.976298	-6.73997	0	0	7.37194	0	13.6631	5.39e-06	0.728871	0.923524	2.03e-06	0.563433	38.5178	6.39e-07
ENSG00000107719.8	-5.18194	0.605009	-0.621892	4.56005	-1.2269	0.508078	0.598959	0.716755	0.593162	0.672643	1.1616	8	ENSG00000107719.8	chr10	gene	70478821	70568449	+	protein_coding	PALD1	1.66667	2	0.57735	0.333333	0	0.57735	39	41	11.1355	0.666667	1	0.57735	-3.25852	1.12894	-7.74659	0	0	5.64867	-0.317478	13.6631	1.17e-06	0.73986	0.712224	3.32e-05	0.381731	40.5282	4.69e-07
ENSG00000153802.11	-3.13289	3.18628	1.42087	4.55376	-1.76541	0.326547	0.630279	0.498289	0.421059	0.68404	0.894777	8	ENSG00000153802.11	chr4	gene	67820876	67884032	-	protein_coding	TMPRSS11D	7.66667	7	1.1547	1.33333	1	0.57735	146	134	25.2389	16.6667	14	9.29157	-0.922291	0.80768	-7.2678	3.8597	0.939832	9.39129	-1.24507	13.6631	2.37e-06	0.000905998	0.181862	1.24e-07	0.117284	91.8464	2.67e-09
ENSG00000125148.6	-0.335109	1.53962	4.21455	4.54966	2.67494	0.0785605	0.0910322	0.120377	0.118958	0.127539	1.15319	8	ENSG00000125148.6	chr16	gene	56608199	56609497	+	protein_coding	MT2A	342.333	314	81.2917	1887	1989	354.192	7889.67	7518	1338.77	5781.33	5822	845.734	6.40897	1.11755	0	5.60733	25.2606	28.2266	12.4229	13.6631	0.999999	3.54e-05	3.65e-13	8.24e-14	3.95e-09	566.424	1.44e-14
ENSG00000196611.4	1.25834	3.29049	5.80404	4.54571	2.51355	0.130099	0.175401	0.299478	0.304893	0.326802	1.14432	8	ENSG00000196611.4	chr11	gene	102789920	102798160	-	protein_coding	MMP1	22.6667	19	10.0167	94.3333	91	21.1975	406	409	7.93725	946.667	948	154.004	2.65118	1.10561	1.88847	12.4192	15.256	11.06	4.40465	13.6631	0.0401897	3.97e-09	2.88e-10	1.69e-08	0.000317051	173.252	4.12e-11
ENSG00000231290.5	-3.27664	1.03076	1.25848	4.53512	0.227718	0.199845	0.293852	0.296667	0.253057	0.332338	0.949118	8	ENSG00000231290.5	chr20	gene	58515379	58619888	+	processed_transcript	APCDD1L-AS1	38	33	9.53939	30.6667	33	5.85947	681.333	621	115.941	64	61	6.08276	1.68452	0.866348	-12.2393	0.112473	0.936079	15.0086	0	13.6631	4.77e-09	0.456044	0.182743	3.53e-10	0.987735	185.237	2.64e-11
ENSG00000165757.8	-1.52958	3.89092	2.99701	4.52659	-0.89391	0.15213	0.344667	0.275049	0.262989	0.405974	1.84426	8	ENSG00000165757.8	chr10	gene	30012800	30115494	-	protein_coding	JCAD	34	31	7	18	13	18.0278	622.667	572	119.358	209	173	93.3595	1.68007	2.33043	-2.28035	5.49438	4.75612	8.78416	0	13.6631	0.0195955	4.33e-05	0.000164007	2.74e-07	0.571082	75.7284	9.29e-09
ENSG00000187510.8	-3.35423	1.87406	1.16596	4.52019	-0.708102	0.621382	0.635548	0.700839	0.523709	0.540442	0.790073	8	ENSG00000187510.8	chr12	gene	92721462	92772455	+	protein_coding	PLEKHG7	0.666667	1	0.57735	0	0	0	19.3333	16	10.4083	1.33333	1	0.57735	-3.72409	0.704389	-4.51423	1.63865	0.282148	8.00883	0	13.6631	0.000258177	0.0621013	0.392307	7.99e-07	0.735822	47.2025	1.84e-07
ENSG00000050730.15	-1.26171	3.25675	3.25675	4.51847	-1.78e-15	0.565388	0.553832	0.561196	0.475362	0.461558	1.19257	8	ENSG00000050730.15	chr4	gene	121131408	121227466	-	protein_coding	TNIP3	0	0	0	0	0	0	11.6667	9	4.6188	5.66667	5	5.03322	-3.7063	1.17164	-0.427645	3.76452	3.71512	6.83805	0	13.6631	0.339031	0.00109136	0.0012021	4.62e-06	1	34.1965	1.31e-06
ENSG00000227748.1	-3.57569	0.940883	0.940883	4.51657	-1.78e-15	0.539002	0.525749	0.533501	0.4766	0.461558	1.07432	8	ENSG00000227748.1	chr6	gene	146859181	146863081	+	lincRNA	AL138916.1	0	0	0	0	0	0	11.3333	12	3.05505	0.666667	0	1.1547	-4.34486	1.01468	-4.74392	0	0	7.32488	0	13.6631	0.000168099	0.544952	0.544466	2.18e-06	1	36.1037	9.45e-07
ENSG00000070729.13	-1.21081	3.82271	3.30324	4.51405	-0.519469	0.227988	0.503488	0.441351	0.423012	0.616815	1.10048	8	ENSG00000070729.13	chr16	gene	57882340	57971116	-	protein_coding	CNGB1	9	9	6	4.66667	5	3.51188	142.667	139	21.7332	59	61	6.245	-0.165978	1.04799	-0.903226	5.47643	5.09773	8.11477	0	13.6631	0.191027	4.46e-05	8.77e-05	6.87e-07	0.785647	64.2482	2.65e-08
ENSG00000170231.15	-0.66024	4.91816	3.84502	4.50526	-1.07314	0.347896	0.474441	0.612188	0.593847	0.675808	1.2299	8	ENSG00000170231.15	chr5	gene	160187367	160238735	+	protein_coding	FABP6	2	3	1.73205	0.333333	0	0.57735	36.6667	35	6.65833	21	20	4.58258	-2.14103	1.22458	0	7.46287	4.19958	5.33398	-0.097804	13.6631	0.804001	1.78e-06	0.000471571	5.78e-05	0.469383	43.9127	2.87e-07
ENSG00000168952.15	-3.35766	-0.277443	1.13372	4.49138	1.41116	0.447503	0.56119	0.647014	0.529852	0.628823	0.820801	8	ENSG00000168952.15	chr14	gene	24809656	25050297	-	protein_coding	STXBP6	3.66667	4	1.52753	7.66667	7	4.04145	66.3333	66	12.5033	5.66667	5	1.1547	-1.27477	0.733372	-6.15211	0	0.241334	7.69451	0.763525	13.6631	1.4e-05	0.931785	0.40736	1.26e-06	0.229343	40.9314	4.41e-07
ENSG00000261272.1	-3.31083	1.17771	1.17771	4.48855	-1.78e-15	0.57561	0.561361	0.568627	0.478787	0.461558	0.649474	8	ENSG00000261272.1	chr6	gene	31010474	31035402	+	protein_coding	MUC22	0	0	0	0	0	0	11	12	2.64575	0.666667	1	0.57735	-4.27833	0.58588	-5.24488	0.413591	0.408305	9.51914	0	13.6631	6.72e-05	0.342889	0.344792	1.06e-07	1	57.7314	5.22e-08
ENSG00000250326.1	-4.39149	-1.27803	0.0789613	4.47045	1.357	0.586858	0.71877	0.772914	0.595349	0.72572	0.903309	8	ENSG00000250326.1	chr4	gene	142933195	143184861	-	antisense_RNA	AC104596.1	1.66667	2	0.57735	3.33333	3	0.57735	35.3333	34	5.1316	1.66667	2	1.52753	-2.47578	0.816663	-6.39493	-0.428042	0	6.45048	0.544342	13.6631	9.4e-06	0.339447	0.968143	8.59e-06	0.299009	30.8611	2.41e-06
ENSG00000170209.4	-2.24014	4.38025	2.2154	4.45554	-2.16485	0.166202	0.437153	0.274363	0.252615	0.476754	0.686994	8	ENSG00000170209.4	chr11	gene	113387791	113400418	+	protein_coding	ANKK1	37.6667	40	4.04145	6.33333	4	4.93288	660.667	650	79.5383	128.333	132	17.7858	1.32442	0.615241	-9.51288	9.85809	5.6477	17.4395	-3.11497	13.6631	1.06e-07	6.92e-08	3.3e-05	4.99e-11	0.00389752	323.677	6.29e-13
ENSG00000167046.4	-4.11139	-0.222321	0.336808	4.44819	0.559129	0.588169	0.761488	0.780141	0.594477	0.766371	1.34216	8	ENSG00000167046.4	chr20	gene	62640719	62643304	-	antisense_RNA	AL357033.1	3.33333	3	3.51188	3.33333	1	4.04145	41	43	7.2111	2.33333	1	2.3094	-2.38588	1.39365	-4.48099	0	0	4.91337	0	13.6631	0.000276413	0.897008	0.842803	0.000123732	0.736801	18.0445	4.99e-05
ENSG00000144481.16	-0.0418071	2.47581	4.406	4.4478	1.93019	0.501555	0.661287	0.489376	0.483027	0.647347	0.795038	8	ENSG00000144481.16	chr2	gene	233917398	234019522	+	protein_coding	TRPM8	0	0	0	1.33333	1	0.57735	11	8	6.08276	10	10	6	-3.00321	0.708997	0	2.65044	8.26569	8.47712	1.70652	13.6631	0.993736	0.00967489	5.56e-07	4.15e-07	0.0553163	49.8389	1.31e-07
ENSG00000134070.4	0.563384	2.70129	5.01066	4.44728	2.30938	0.085453	0.10378	0.139965	0.141912	0.153646	0.15987	8	ENSG00000134070.4	chr3	gene	10164865	10243743	+	protein_coding	IRAK2	188	187	26.5141	773	810	88.5042	3831	3501	645.69	5232.33	5378	583.305	5.57155	0.353864	0	27.5579	48.1701	40.8356	14.326	13.6631	1	1.14e-13	5.97e-17	5.61e-16	6.42e-10	1658.22	9.7e-18
ENSG00000113749.7	0.550485	4.30996	4.98942	4.43894	0.679461	0.402251	0.565936	0.483498	0.502857	0.64136	1.014	8	ENSG00000113749.7	chr5	gene	175658030	175710756	+	protein_coding	HRH2	0.333333	0	0.57735	1	1	1	16	16	1	21	23	3.4641	-2.54989	0.940929	0	6.02944	8.50623	7.0502	0	13.6631	0.866193	1.72e-05	4e-07	3.32e-06	0.701472	51.9955	1.01e-07
ENSG00000137491.14	-3.01238	1.47884	1.40927	4.42165	-0.0695634	0.591943	0.704282	0.718744	0.555785	0.674176	1.03821	8	ENSG00000137491.14	chr11	gene	75100563	75206549	+	protein_coding	SLCO2B1	1	1	1	0.666667	1	0.57735	22.3333	23	1.1547	2.66667	2	2.08167	-3.10008	0.970016	-3.45176	0.690324	0.578164	6.25086	0	13.6631	0.00201318	0.252356	0.288489	1.19e-05	0.973319	26.6795	5.63e-06
ENSG00000276900.1	-4.4876	0.265389	-0.0660997	4.4215	-0.331489	0.355483	0.491973	0.463811	0.337445	0.479102	1.23041	8	ENSG00000276900.1	chr12	gene	31729117	31731204	+	antisense_RNA	AC023157.3	15.6667	15	2.08167	10.6667	7	9.07377	267.333	279	57.3963	11	11	4	-0.00551894	1.22533	-8.86303	0	0	9.15983	0	13.6631	2.46e-07	0.918418	0.983167	1.67e-07	0.898362	69.8288	1.56e-08
ENSG00000019102.11	0.104203	3.6036	4.51208	4.40787	0.908476	0.462209	0.572826	0.492705	0.494722	0.599368	0.956652	8	ENSG00000019102.11	chr11	gene	124747472	124752238	-	protein_coding	VSIG2	0.333333	0	0.57735	0.666667	1	0.57735	12.6667	11	3.78594	12.3333	10	4.93288	-2.95238	0.874755	0	4.85969	7.62138	7.3651	0	13.6631	0.982796	0.000135679	1.4e-06	2.05e-06	0.565856	47.5916	1.75e-07
ENSG00000081041.8	1.62159	6.57032	6.02421	4.40263	-0.546107	0.156022	0.446296	0.374676	0.38383	0.567594	2.04942	8	ENSG00000081041.8	chr4	gene	74097035	74099293	-	protein_coding	CXCL2	10.6667	9	3.78594	11.6667	14	10.6927	180.333	193	29.1433	542.667	555	60.4511	0.889633	2.79816	2.38166	7.4614	8.01634	5.29955	0	13.6631	0.0161829	1.82e-06	8.01e-07	6.14e-05	0.743049	45.7489	2.23e-07
ENSG00000182798.10	-1.17455	2.71491	3.22652	4.40107	0.511616	0.577232	0.59976	0.567102	0.482535	0.509269	0.964106	8	ENSG00000182798.10	chrX	gene	16167481	16171464	+	protein_coding	MAGEB17	0	0	0	0.333333	0	0.57735	10.3333	10	1.52753	4.33333	5	2.08167	-3.6181	0.883139	-0.321777	3.04263	4.17784	7.5002	0	13.6631	0.376923	0.00449938	0.000489604	1.67e-06	0.84096	36.661	8.61e-07
ENSG00000183479.12	-1.95713	1.05889	2.44385	4.40098	1.38496	0.102014	0.12626	0.14561	0.135144	0.154268	3.36571	8	ENSG00000183479.12	chrX	gene	153444720	153470587	-	protein_coding	TREX2	228.667	219	71.9884	471.333	499	74.4603	4327.67	4000	696.89	1040.67	1233	365.642	4.92347	6.97165	-3.55339	0.176658	3.75545	9.53103	0.945077	13.6631	0.00164538	0.431198	0.00110797	1.04e-07	0.18054	60.0172	4.09e-08
ENSG00000140379.7	-2.80491	2.24366	1.593	4.39791	-0.650655	0.623513	0.633778	0.690341	0.516539	0.528885	1.50966	8	ENSG00000140379.7	chr15	gene	79960889	79971446	-	protein_coding	BCL2A1	0.666667	0	1.1547	0	0	0	16.3333	17	3.05505	3.66667	2	4.72582	-3.66956	1.67334	-2.23779	1.51695	0.66405	5.08531	0	13.6631	0.0213992	0.076785	0.264754	9.03e-05	0.706374	18.9308	3.85e-05
ENSG00000065320.8	-2.62567	3.49908	1.76569	4.39137	-1.73339	0.208369	0.468526	0.327678	0.290107	0.510158	1.29837	8	ENSG00000065320.8	chr17	gene	9021542	9244000	+	protein_coding	NTN1	26	25	8.544	5.66667	5	4.04145	411.333	369	78.5769	64.3333	60	27.7549	0.708258	1.32594	-6.77545	4.63217	2.0293	10.1521	-1.24843	13.6631	5.07e-06	0.000206994	0.0311902	4.85e-08	0.11662	107.355	9.68e-10
ENSG00000118520.14	-4.66878	0.556238	-0.287181	4.3816	-0.843419	0.264819	0.380943	0.333	0.237211	0.362295	1.66671	8	ENSG00000118520.14	chr6	gene	131573144	131584332	+	protein_coding	ARG1	48	43	21.9317	17	14	6.08276	734	665	161	27.6667	26	13.5769	1.25123	1.96542	-9.88198	0	0	10.1686	0	13.6631	6.73e-08	0.795632	0.933053	4.75e-08	0.620159	89.6335	3.13e-09
ENSG00000171587.14	-0.017445	2.40799	4.34807	4.36551	1.94008	0.14766	0.207955	0.304322	0.303937	0.337372	0.820024	8	ENSG00000171587.14	chr21	gene	40010999	40847139	-	protein_coding	DSCAM	22	21	2.64575	63.3333	54	21.5716	357.667	322	67.9289	336.667	302	60.9125	2.10635	0.732625	0	7.91021	12.8535	12.9368	3.25548	13.6631	1	9.16e-07	2.57e-09	2.37e-09	0.00295578	154.064	8.98e-11
ENSG00000086696.10	0.0409769	1.99392	4.40115	4.36018	2.40723	0.149635	0.194565	0.310938	0.31083	0.334784	1.14997	8	ENSG00000086696.10	chr16	gene	82035004	82098534	+	protein_coding	HSD17B2	21.3333	23	7.63763	82.6667	77	26.9506	332	310	43.4051	331.667	375	97.5107	2.13676	1.11321	0	4.84169	10.3672	10.2459	3.98394	13.6631	0.999991	0.000139894	3.75e-08	4.33e-08	0.000710382	92.9208	2.48e-09
ENSG00000136694.8	1.45782	5.81185	5.81185	4.35403	-1.78e-15	0.436618	0.407369	0.417326	0.487567	0.461558	0.34625	8	ENSG00000136694.8	chr2	gene	113005461	113008044	+	protein_coding	IL36A	0	0	0	0	0	0	10	10	3	24.6667	23	2.88675	-3.13868	0.409096	1.63937	18.4676	18.027	10.7552	0	13.6631	0.0619739	2.37e-11	3.26e-11	2.39e-08	1	238.637	4.87e-12
ENSG00000112096.16	1.53846	5.20717	5.88865	4.35018	0.681477	0.0486955	0.0722792	0.0772185	0.0806521	0.0967356	2.47014	8	ENSG00000112096.16	chr6	gene	159669057	159762529	-	protein_coding	SOD2	1716.67	1567	450.547	2698.33	2749	332.904	38977.7	38302	4346.07	89720	90355	13979.3	8.80052	3.91149	5.59108	29.431	32.0108	21.003	0	13.6631	3.64e-05	4.71e-14	1.52e-14	4.29e-12	0.940655	717.593	2.89e-15
ENSG00000153162.8	-3.30687	-0.178699	1.03867	4.34554	1.21737	0.347621	0.441943	0.501595	0.409734	0.492296	1.02926	8	ENSG00000153162.8	chr6	gene	7726797	7881422	+	protein_coding	BMP6	9	9	4	15.3333	18	7.37111	136.333	135	20.0333	13	12	5.56776	-0.215459	0.959186	-6.77589	0	0.0787232	8.33706	0.450844	13.6631	5.07e-06	0.968842	0.469713	5.03e-07	0.329807	49.9559	1.29e-07
ENSG00000151023.16	0.00343773	4.24223	4.3414	4.33797	0.0991724	0.432894	0.521599	0.520789	0.520376	0.596204	1.32688	8	ENSG00000151023.16	chr10	gene	24981979	25062279	-	protein_coding	ENKUR	0.666667	0	1.1547	0.666667	0	1.1547	15.3333	15	2.51661	14.3333	16	3.78594	-2.81522	1.36977	0	5.31108	5.48205	5.48075	0	13.6631	0.999155	6e-05	4.43e-05	4.44e-05	0.959971	33.0398	1.61e-06
ENSG00000137745.11	-5.23943	1.56799	-0.918366	4.32106	-2.48636	0.551821	0.684893	0.6817	0.452952	0.60806	1.31652	8	ENSG00000137745.11	chr11	gene	102942995	102955734	-	protein_coding	MMP13	7.33333	9	4.72582	0.666667	0	1.1547	105.333	103	28.5715	2.33333	2	0.57735	-2.03981	1.35374	-6.603	0.712771	0	6.30169	-2.10092	13.6631	6.76e-06	0.247145	0.555324	1.1e-05	0.0274767	44.99	2.47e-07
ENSG00000159455.8	-2.82155	1.7009	1.49813	4.31967	-0.202777	0.120255	0.17562	0.165717	0.14672	0.1947	3.17729	8	ENSG00000159455.8	chr1	gene	152686123	152687401	+	protein_coding	LCE2B	175.667	179	54.0771	121.333	99	51.2868	3144.33	3006	303.174	426.667	433	202.574	3.88668	6.2498	-6.05907	1.59644	1.20238	9.0505	0	13.6631	1.63e-05	0.0666408	0.124838	1.92e-07	0.951517	69.413	1.62e-08
ENSG00000169436.16	-0.918733	3.59456	3.39818	4.31691	-0.196384	0.147962	0.295226	0.273835	0.266815	0.3694	1.33918	8	ENSG00000169436.16	chr8	gene	138588235	138914006	-	protein_coding	COL22A1	33	35	6.245	21.6667	15	13.3167	518.333	500	68.3691	262.667	210	108.094	1.86936	1.38896	0	7.45698	7.43098	10.5482	0	13.6631	0.675733	1.78e-06	1.85e-06	3.04e-08	0.964653	109.05	8.74e-10
ENSG00000115488.3	-3.74028	3.00063	0.572691	4.31297	-2.42794	0.519853	0.578353	0.711732	0.559151	0.613918	0.716274	8	ENSG00000115488.3	chr2	gene	233032672	233035057	+	protein_coding	NEU2	3.33333	3	2.51661	0	0	0	51	48	6.08276	3.66667	3	2.08167	-2.62786	0.639298	-6.5927	4.32635	0	7.41031	-2.90902	13.6631	6.8e-06	0.000368209	0.775028	1.91e-06	0.00584231	77.9386	7.72e-09
ENSG00000144802.11	-1.68708	4.38423	2.62293	4.31001	-1.7613	0.0906677	0.177002	0.127504	0.119229	0.193196	3.55731	8	ENSG00000144802.11	chr3	gene	101827991	101861022	+	protein_coding	NFKBIZ	357.667	398	126.421	101	128	63.9296	6914.33	6717	1096.4	2028.67	1399	1218.35	4.86345	7.74833	-2.72241	6.86873	4.57269	9.97342	-1.41564	13.6631	0.00840366	4.4e-06	0.000230893	6.01e-08	0.0897166	101.708	1.38e-09
ENSG00000283142.1	-2.25435	-0.030906	2.04493	4.29928	2.07583	0.4222	0.515079	0.654803	0.581617	0.652175	0.830839	8	ENSG00000283142.1	chr20	gene	45137706	45138976	-	transcribed_unitary_pseudogene	AL049767.1	2.66667	2	2.08167	8.33333	7	2.3094	44.6667	41	16.8028	8.33333	8	2.51661	-1.3737	0.743079	-3.44654	0	1.85122	6.58058	1.91365	13.6631	0.00202985	0.994601	0.0429872	6.95e-06	0.0384692	28.0628	4.2e-06
ENSG00000155962.12	-2.66476	2.14436	1.63245	4.29721	-0.51191	0.367862	0.622052	0.570119	0.495366	0.704992	1.3149	8	ENSG00000155962.12	chrX	gene	155276211	155334657	-	protein_coding	CLIC2	5	6	2.64575	2.33333	3	1.1547	77	78	12.53	13.6667	18	8.3865	-1.2792	1.35124	-3.89313	1.5826	0.954325	5.72603	0	13.6631	0.000847496	0.0685421	0.178976	2.9e-05	0.762825	30.6549	2.5e-06
ENSG00000119714.10	-0.92443	3.12911	3.36821	4.29264	0.239098	0.185004	0.350913	0.355662	0.345365	0.456279	0.844138	8	ENSG00000119714.10	chr14	gene	91232532	91253925	-	protein_coding	GPR68	15	16	4.58258	14	18	7.81025	231.667	221	29.4845	117.333	119	7.63763	0.882236	0.756121	0	6.97754	7.65749	10.964	0	13.6631	0.677031	3.7e-06	1.32e-06	1.89e-08	0.965695	113.307	6.8e-10
ENSG00000189051.5	-2.72341	1.06907	1.55551	4.27892	0.486439	0.145447	0.201953	0.21094	0.187649	0.234185	2.28058	8	ENSG00000189051.5	chr17	gene	8390704	8397826	-	protein_coding	RNF222	85.3333	83	14.6401	101.333	103	65.5159	1378.33	1280	213.242	192.333	162	53.4072	2.96793	3.38422	-6.44104	0.185908	1.43153	9.49849	0	13.6631	8.68e-06	0.427662	0.0873839	1.08e-07	0.875252	71.5928	1.33e-08
ENSG00000236049.1	-2.32246	4.43653	1.95278	4.27524	-2.48375	0.309947	0.539426	0.498887	0.443764	0.625971	0.956892	8	ENSG00000236049.1	chr2	gene	150552532	150572221	-	lincRNA	LINC01920	7	5	3.4641	0.666667	1	0.57735	106	101	18.0278	20.3333	19	6.1101	-1.19937	0.875025	-4.56126	6.81049	2.04165	7.89008	-2.53394	13.6631	0.000235869	4.82e-06	0.0305044	9.46e-07	0.0121177	87.8457	3.57e-09
ENSG00000253775.1	-3.52065	-0.415872	0.7525	4.27315	1.16837	0.546124	0.626254	0.529633	0.488863	0.577001	1.26561	8	ENSG00000253775.1	chr8	gene	20079305	20118442	+	antisense_RNA	AC100802.1	0	0	0	0.666667	1	0.57735	10	11	3.60555	0.666667	0	1.1547	-4.11992	1.27677	-4.08475	0	0	5.92547	0.258248	13.6631	0.000586736	0.821199	0.662816	2.06e-05	0.402606	21.3139	2.01e-05
ENSG00000279693.1	-5.7138	0.723313	-1.44364	4.27016	-2.16695	0.474547	0.705192	0.556258	0.332666	0.618682	1.95371	8	ENSG00000279693.1	chr16	gene	68367325	68370262	-	TEC	AC099521.3	20.3333	27	12.4231	4	4	4	242	225	44.9778	5	6	3.60555	-0.826824	2.57382	-6.19161	0	-0.497126	6.12734	-1.1757	13.6631	1.33e-05	0.670038	0.321651	1.46e-05	0.133255	35.0804	1.12e-06
ENSG00000171236.9	-2.2216	3.46256	2.0464	4.268	-1.41616	0.189537	0.412592	0.309314	0.282183	0.462531	1.18037	8	ENSG00000171236.9	chr19	gene	4536409	4540474	-	protein_coding	LRG1	28	29	4.58258	8	6	5.2915	423.333	395	56.1456	86	88	21.0713	1.00939	1.15468	-5.99794	5.55438	3.14824	10.7775	-0.83731	13.6631	1.81e-05	3.89e-05	0.0036504	2.33e-08	0.208547	123.121	3.94e-10
ENSG00000136449.13	-2.3222	2.06143	1.94086	4.26306	-0.120568	0.423988	0.665613	0.650201	0.57348	0.769515	0.869415	8	ENSG00000136449.13	chr17	gene	50508384	50531501	+	protein_coding	MYCBPAP	2.66667	3	1.52753	1.66667	1	1.1547	45.3333	45	14.5029	8	8	1	-1.8774	0.781482	-3.52764	1.80389	1.63688	6.43646	0	13.6631	0.00173091	0.0467396	0.0623204	8.78e-06	0.95239	35.983	9.64e-07
ENSG00000164949.7	1.38799	0.981722	5.63185	4.24386	4.65013	0.28096	0.261816	0.577184	0.600832	0.592122	1.94921	8	ENSG00000164949.7	chr8	gene	94249253	94262350	-	protein_coding	GEM	3	3	3	42.3333	45	8.32666	34	38	10.583	94.6667	98	47.0886	-0.161151	2.56352	0.862501	0	5.01213	3.37203	3.85016	13.6631	0.201709	0.517247	0.000105044	0.0023965	0.00094028	15.8692	9.85e-05
ENSG00000142549.9	-3.09735	-0.806461	1.14224	4.23959	1.9487	0.533284	0.627004	0.733306	0.60141	0.685884	1.35116	8	ENSG00000142549.9	chr19	gene	51311848	51330354	+	protein_coding	IGLON5	2.66667	2	3.05505	6	6	2	34	31	13.7477	4	5	2.64575	-1.9698	1.40785	-3.31462	0	0.163478	4.53985	1.16574	13.6631	0.00263916	0.615498	0.450152	0.00024766	0.133269	13.5665	0.000219491
ENSG00000080031.9	2.52952	0.580188	6.76871	4.23919	6.18852	0.413078	0.298817	0.385558	0.493179	0.402347	0.838911	8	ENSG00000080031.9	chr19	gene	55181248	55209506	-	protein_coding	PTPRH	0	0	0	33	32	4.58258	9.33333	9	2.51661	51	48	13.7477	-1.36859	0.750971	4.27278	0	17.2654	7.57916	14.881	13.6631	0.000407537	0.936108	5.79e-11	1.49e-06	3.99e-10	152.498	9.61e-11
ENSG00000259342.1	-2.84079	1.39554	1.39554	4.23634	-1.78e-15	0.611745	0.587727	0.594671	0.491777	0.461558	0.877407	8	ENSG00000259342.1	chr15	gene	45430652	45441808	-	antisense_RNA	AC025580.1	0	0	0	0	0	0	9.66667	8	3.78594	1	1	1	-4.27398	0.789656	-3.38622	0.757357	0.748512	7.4057	0	13.6631	0.00228846	0.231074	0.233669	1.93e-06	1	35.2544	1.09e-06
ENSG00000137878.16	-3.00306	0.389383	1.22983	4.2329	0.840451	0.226327	0.303009	0.333921	0.284027	0.348226	1.4634	8	ENSG00000137878.16	chr15	gene	57591908	57714745	+	protein_coding	GCOM1	27.3333	26	4.16333	39.3333	41	24.5425	405	360	84.9647	48	55	17.5784	1.30481	1.59282	-7.01253	0	0.545365	9.01882	0	13.6631	3.5e-06	0.934813	0.297209	2e-07	0.639413	62.8297	3.06e-08
ENSG00000121440.14	-4.5095	2.43486	-0.286039	4.22346	-2.7209	0.493004	0.630756	0.628598	0.445855	0.594631	1.13673	8	ENSG00000121440.14	chr3	gene	73382433	73624940	-	protein_coding	PDZRN3	6.66667	7	2.51661	0.666667	0	1.1547	98.3333	90	19.8578	4	4	2	-1.89033	1.09548	-6.8013	2.17343	0	6.90757	-2.76506	13.6631	4.9e-06	0.0239992	0.887386	4.13e-06	0.00775309	59.6607	4.24e-08
ENSG00000148848.14	-2.43926	1.13316	1.76718	4.20644	0.634015	0.598921	0.738619	0.69841	0.552009	0.701117	1.19446	8	ENSG00000148848.14	chr10	gene	126012381	126388455	-	protein_coding	ADAM12	1	1	1	1.33333	1	1.52753	17	16	4.58258	3.33333	2	3.21455	-3.11173	1.17428	-2.21761	0.166368	1.01368	5.36033	0	13.6631	0.0220993	0.444544	0.165521	5.5e-05	0.706139	17.2841	6.28e-05
ENSG00000108244.16	-1.46345	0.248906	2.74275	4.20621	2.49385	0.0959465	0.107447	0.136022	0.128595	0.137389	2.47292	8	ENSG00000108244.16	chr17	gene	40922696	40937634	-	protein_coding	KRT23	268	296	50.2394	1270	1151	230.788	4692	4090	1051.37	1523.67	1651	313.064	5.5235	3.91954	-2.43984	0	6.47158	12.5936	5.49205	13.6631	0.0144869	0.998303	8.26e-06	3.33e-09	4.33e-05	97.758	1.78e-09
ENSG00000163735.6	-1.11719	4.06421	3.08781	4.20499	-0.976404	0.339593	0.577316	0.586624	0.556254	0.726216	1.05735	8	ENSG00000163735.6	chr4	gene	73995642	73998779	-	protein_coding	CXCL5	3	3	1	1	1	1	47.6667	48	7.50555	21.3333	20	11.0604	-1.67504	0.993498	-0.346202	5.32502	3.57065	5.78056	0	13.6631	0.367244	5.85e-05	0.00159418	2.63e-05	0.521041	40.0902	5.01e-07
ENSG00000113532.12	-3.88959	2.92921	0.304059	4.19365	-2.62515	0.358502	0.640317	0.480073	0.365339	0.64417	0.987673	8	ENSG00000113532.12	chr5	gene	100806935	100903266	-	protein_coding	ST8SIA4	12.6667	11	3.78594	1.66667	2	1.52753	178	166	32.6956	10.6667	11	0.57735	-0.861338	0.910072	-8.44904	3.15825	0	9.16333	-2.64457	13.6631	4.3e-07	0.00358783	0.930881	1.66e-07	0.00979465	96.5708	1.93e-09
ENSG00000162747.9	-4.11796	2.05453	0.0611131	4.17908	-1.99342	0.599473	0.640165	0.782615	0.597541	0.638356	1.13145	8	ENSG00000162747.9	chr1	gene	161623196	161631963	-	protein_coding	FCGR3B	2.33333	2	1.52753	0	0	0	34.6667	31	7.23418	2.33333	2	2.51661	-3.12381	1.08847	-4.98533	1.57891	0	5.09948	-1.49163	13.6631	0.000108078	0.0688409	0.972662	8.78e-05	0.0795283	33.3985	1.51e-06
ENSG00000262406.2	-1.64436	0.765016	2.5301	4.17446	1.76509	0.647085	0.761709	0.626619	0.497308	0.639371	0.95599	8	ENSG00000262406.2	chr11	gene	102862736	102875034	-	protein_coding	MMP12	0	0	0	2	1	2.64575	8.66667	9	1.52753	2.33333	2	0.57735	-3.56136	0.874015	-1.06514	0	2.61191	6.82787	1.27997	13.6631	0.152975	0.640244	0.0104278	4.69e-06	0.111141	23.1743	1.26e-05
ENSG00000159337.6	-3.99071	2.24521	0.174834	4.16555	-2.07037	0.0974686	0.153717	0.120544	0.097493	0.153732	3.19893	8	ENSG00000159337.6	chr15	gene	42067009	42094554	-	protein_coding	PLA2G4D	774.333	778	91.5551	176.333	135	88.5569	14651	13280	2514.48	862	659	391.225	5.41126	6.33062	-12.1951	3.21957	0	12.9048	-2.76725	13.6631	4.99e-09	0.00317269	0.992448	2.44e-09	0.00770245	184.824	2.68e-11
ENSG00000233052.1	-0.401546	3.51135	3.76307	4.16461	0.25172	0.523192	0.547552	0.536672	0.509494	0.534478	0.846835	8	ENSG00000233052.1	chr10	gene	1361001	1361637	-	sense_intronic	AL513304.1	0.333333	0	0.57735	0.333333	0	0.57735	10.3333	10	2.51661	7	7	2	-3.35689	0.758792	0	5.26526	5.91046	7.13051	0	13.6631	0.898831	6.49e-05	2.1e-05	2.93e-06	0.943544	46.8326	1.93e-07
ENSG00000261618.1	-0.730153	3.42817	3.42817	4.15832	-1.78e-15	0.580179	0.550786	0.558191	0.496264	0.461558	0.830717	8	ENSG00000261618.1	chr8	gene	78837529	78840522	+	lincRNA	AC083837.1	0	0	0	0	0	0	9.33333	7	4.93288	5	6	2.64575	-3.78284	0.74296	0	5.11461	5.04676	7.38347	0	13.6631	0.702899	8.51e-05	9.62e-05	1.99e-06	1	47.2911	1.82e-07
ENSG00000170961.6	-0.194841	2.67175	3.9566	4.15144	1.28486	0.541869	0.63527	0.515037	0.499605	0.599626	0.972578	8	ENSG00000170961.6	chr8	gene	121612116	121641390	-	protein_coding	HAS2	0	0	0	1	1	1	8.66667	9	1.52753	7.33333	5	4.93288	-3.31454	0.892746	0	2.78514	6.07562	6.67604	0.502786	13.6631	0.948385	0.00745243	1.59e-05	5.96e-06	0.312207	33.3207	1.53e-06
ENSG00000106178.6	-4.73295	0.0150311	-0.599471	4.13348	-0.614502	0.473948	0.539768	0.611928	0.56022	0.616903	1.25816	8	ENSG00000106178.6	chr7	gene	75811665	75823356	-	protein_coding	CCL24	1	1	1	0.333333	0	0.57735	18.6667	21	4.04145	0.333333	0	0.57735	-3.82138	1.26576	-7.00079	0	0	4.97157	0	13.6631	3.59e-06	0.994857	0.732978	0.00011085	0.724184	31.5559	2.11e-06
ENSG00000170214.4	-0.418158	3.89902	3.71281	4.13097	-0.18621	0.331122	0.608821	0.598359	0.587743	0.778757	1.09585	8	ENSG00000170214.4	chr5	gene	159865080	159972544	+	protein_coding	ADRA1B	2.33333	3	1.1547	1.33333	1	0.57735	39	41	13.1149	26.6667	29	7.76745	-1.60021	1.04205	0	4.66464	4.44134	5.21853	0	13.6631	0.946605	0.000195284	0.000296931	7.08e-05	0.917308	29.7909	2.96e-06
ENSG00000188004.9	-4.24749	1.11428	-0.128164	4.11932	-1.24244	0.586618	0.723489	0.761793	0.567617	0.70817	0.945293	8	ENSG00000188004.9	chr1	gene	159834474	159855347	-	protein_coding	SNHG28	3.66667	2	3.78594	0.666667	1	0.57735	44.3333	46	10.5987	2	2	1	-2.60371	0.862107	-5.96226	0.170123	0	5.91867	-0.368718	13.6631	1.93e-05	0.43736	0.947531	2.08e-05	0.361173	36.6736	8.6e-07
ENSG00000231507.1	-1.54476	2.26726	2.56742	4.11218	0.300154	0.545464	0.655378	0.632858	0.541227	0.651855	1.60427	8	ENSG00000231507.1	chr1	gene	203287152	203288801	+	lincRNA	LINC01353	1	0	1.73205	1.66667	0	2.88675	15	14	3.60555	4.33333	5	1.1547	-3.10219	1.84584	-0.735097	1.42324	1.82298	4.23242	0	13.6631	0.239436	0.08986	0.0456449	0.000444005	0.860917	12.5734	0.000319939
ENSG00000259293.1	-4.111	8.88e-16	-8.88e-16	4.111	-1.78e-15	0.496634	0.45346	0.462425	0.504039	0.461558	0.370717	8	ENSG00000259293.1	chr15	gene	58434890	58498735	-	antisense_RNA	LIPC-AS1	0	0	0	0	0	0	8.66667	8	4.04145	0	0	0	-4.65883	0.419367	-9.6731	0	0	9.53099	0	13.6631	8.69e-08	1	1	1.04e-07	1	80.5001	6.27e-09
ENSG00000143839.14	-0.162093	4.24379	3.94154	4.10363	-0.302253	0.449051	0.503273	0.550004	0.543182	0.588798	1.47456	8	ENSG00000143839.14	chr1	gene	204154819	204190324	-	protein_coding	REN	1	0	1.73205	0.333333	0	0.57735	15.3333	18	6.4291	12.6667	15	4.93288	-2.91181	1.612	0	5.07653	4.21236	4.5003	0	13.6631	0.948531	9.16e-05	0.00046057	0.000266478	0.868563	25.9306	6.63e-06
ENSG00000090376.10	0.130106	4.73124	4.2171	4.08699	-0.514143	0.329027	0.568653	0.601193	0.602084	0.760008	1.05551	8	ENSG00000090376.10	chr12	gene	66188879	66254622	+	protein_coding	IRAK3	2	2	1	1.33333	1	1.52753	32	31	3.60555	33.3333	35	13.5769	-1.75661	0.991221	0	6.59054	5.37484	5.14984	0	13.6631	0.992448	6.86e-06	5.36e-05	8.01e-05	0.767112	37.6967	7.28e-07
ENSG00000165799.4	-1.38074	2.3412	2.70367	4.0844	0.362461	0.0693128	0.0926461	0.0945781	0.0892184	0.108346	3.16748	8	ENSG00000165799.4	chr14	gene	21042226	21044234	+	protein_coding	RNASE7	1143.67	1183	140.201	1428.33	1530	319.857	20958.3	20463	3089.92	7858.67	8622	2021.17	7.23937	6.21335	-2.20367	5.80771	7.22654	13.8693	0	13.6631	0.0226185	2.5e-05	2.52e-06	9.74e-10	0.983255	157.626	7.72e-11
ENSG00000136383.6	-2.53654	1.85789	1.53665	4.07319	-0.321243	0.297106	0.490409	0.452727	0.391767	0.552911	1.3048	8	ENSG00000136383.6	chr15	gene	84816680	84873482	+	protein_coding	ALPK3	11	9	6.245	8.33333	10	6.65833	138.333	139	12.0139	22	20	6.245	-0.283099	1.33575	-4.47477	1.5136	1.02563	6.78733	0	13.6631	0.000277647	0.0765527	0.161579	4.99e-06	0.875797	42.6902	3.41e-07
ENSG00000231412.2	-5.11975	-0.290644	-1.05526	4.06449	-0.764618	0.519933	0.69308	0.632188	0.414374	0.617847	1.74553	8	ENSG00000231412.2	chr19	gene	43329295	43331430	-	lincRNA	AC005392.2	9.33333	11	4.72582	4	5	2.64575	113	107	19.6977	5.33333	7	4.72582	-1.27895	2.1229	-5.43824	0	-0.0599953	5.07575	0	13.6631	4.83e-05	0.864158	0.497996	9.16e-05	0.63653	23.668	1.12e-05
ENSG00000214049.6	-0.852857	0.418898	3.19157	4.04443	2.77267	0.138021	0.153534	0.235919	0.229844	0.239481	1.4348	8	ENSG00000214049.6	chr19	gene	15828961	15836320	+	processed_transcript	UCA1	50.3333	47	9.45163	259	274	42.5323	672	564	198.426	345.333	297	96.0954	3.11598	1.54429	0	0	7.47528	10.6588	5.95653	13.6631	0.797124	0.995536	1.73e-06	2.67e-08	1.94e-05	78.3218	7.48e-09
ENSG00000283265.1	-3.29926	0.73065	0.744889	4.04415	0.0142389	0.591553	0.629705	0.648319	0.533135	0.575175	1.32776	8	ENSG00000283265.1	chr6	gene	137693068	137700415	+	lincRNA	AL356234.2	0.666667	0	1.1547	0.333333	0	0.57735	12.6667	13	2.51661	1	1	1	-3.85551	1.37114	-3.31934	0	0	4.87626	0	13.6631	0.0026194	0.657034	0.647968	0.000131975	0.994468	17.2795	6.29e-05
ENSG00000162891.10	0.30775	3.52028	4.34124	4.03349	0.820957	0.161864	0.282816	0.326164	0.328244	0.401907	1.33362	8	ENSG00000162891.10	chr1	gene	206865354	206869223	+	protein_coding	IL20	18.3333	16	6.80686	24.3333	23	12.0554	222	218	13.4536	267.667	255	26.3881	1.44065	1.38026	0	7.58516	8.71947	7.86619	0	13.6631	0.998617	1.47e-06	2.98e-07	9.78e-07	0.64572	72.2557	1.26e-08
ENSG00000057657.15	-0.197627	1.72544	3.83511	4.03274	2.10967	0.0824772	0.0963145	0.119536	0.118566	0.128576	1.33668	8	ENSG00000057657.15	chr6	gene	106086320	106109939	+	protein_coding	PRDM1	361.333	362	27.0062	1395.33	1557	346.999	5942	5553	1165.26	4672.67	4700	161.742	6.15409	1.38505	0	6.39994	20.1529	21.7341	7.33332	13.6631	0.999999	9.28e-06	7.41e-12	2.72e-12	2.14e-06	377.755	2.22e-13
ENSG00000164946.19	-1.59466	2.3116	2.42895	4.02361	0.117352	0.530454	0.643264	0.636953	0.551477	0.660707	1.2995	8	ENSG00000164946.19	chr9	gene	14734666	14910995	-	protein_coding	FREM1	1	0	1.73205	0.666667	1	0.57735	16.3333	16	3.51188	5	4	2.64575	-3.01926	1.32766	-0.972926	1.76957	1.947	4.75833	0	13.6631	0.17418	0.0498322	0.0363866	0.00016415	0.949337	17.1622	6.52e-05
ENSG00000204385.10	1.26356	3.44235	5.27742	4.01386	1.83508	0.119681	0.1607	0.233417	0.239098	0.262047	2.41224	8	ENSG00000204385.10	chr6	gene	31863192	31879046	-	protein_coding	SLC44A4	46.3333	42	14.9778	121	116	14.1774	589	614	57.7148	1414	1356	471.682	3.26526	3.74597	1.13782	7.85254	9.46819	6.51277	1.64651	13.6631	0.137378	9.96e-07	1.13e-07	7.74e-06	0.0612643	66.9498	2.04e-08
ENSG00000230533.2	-2.37245	1.84145	1.63801	4.01047	-0.203436	0.619308	0.661363	0.709701	0.565201	0.610992	1.64085	8	ENSG00000230533.2	chr6	gene	137673378	137763984	+	lincRNA	AL357060.1	1.66667	0	2.88675	0.333333	0	0.57735	15.3333	18	7.37111	3.33333	1	4.04145	-3.44761	1.91534	-1.60128	0.919316	0.649578	3.84864	0	13.6631	0.0668686	0.190917	0.27239	0.000932905	0.907286	11.0688	0.000590774
ENSG00000253125.1	-2.87562	1.19888	1.13435	4.00996	-0.0645349	0.511551	0.719814	0.706207	0.583825	0.772851	1.63289	8	ENSG00000253125.1	chr8	gene	22690150	22798616	+	processed_transcript	AC055854.1	3.66667	5	3.21455	2.66667	2	3.05505	35.6667	35	13.0128	4.66667	4	3.05505	-2.22348	1.90009	-2.65991	0.200442	0.13801	3.74017	0	13.6631	0.0095302	0.444143	0.469215	0.00115367	0.969986	11.8219	0.000431659
ENSG00000253768.1	-4.18018	0.74779	-0.173228	4.00695	-0.921017	0.488288	0.70047	0.626153	0.455046	0.677717	0.702334	8	ENSG00000253768.1	chr5	gene	173562478	173573199	+	lincRNA	AC008663.1	6.33333	7	1.1547	2.33333	2	1.52753	81	82	12.53	4	4	1	-1.52011	0.62772	-8.22039	0	0	8.34043	0	13.6631	5.91e-07	0.675323	0.95753	5e-07	0.558966	66.8365	2.06e-08
ENSG00000235531.9	2.59891	2.92964	6.60164	4.00273	3.672	0.441015	0.462749	0.391589	0.51225	0.531076	0.918017	8	ENSG00000235531.9	chr8	gene	71828167	72118393	+	antisense_RNA	MSC-AS1	0	0	0	5.66667	6	2.51661	8.33333	7	5.1316	44.6667	52	15.3731	-2.11936	0.832348	3.9739	4.57066	15.6795	6.42514	5.51476	13.6631	0.000724466	0.000231868	2.03e-10	8.93e-06	4.17e-05	92.6217	2.53e-09
ENSG00000171060.10	-3.06165	0.940883	0.940883	4.00253	-1.78e-15	0.566522	0.525749	0.533501	0.507514	0.461558	1.0929	8	ENSG00000171060.10	chr8	gene	10672637	10700593	+	protein_coding	C8orf74	0	0	0	0	0	0	8	7	2.64575	0.666667	0	1.1547	-4.46822	1.03826	-3.57146	0	0	5.80613	0	13.6631	0.00159142	0.544568	0.5441	2.52e-05	1	24.7823	8.59e-06
ENSG00000115008.5	0.643312	2.30239	4.63587	3.99256	2.33348	0.0680238	0.0786191	0.0997956	0.10183	0.109192	2.14135	8	ENSG00000115008.5	chr2	gene	112773915	112784590	-	protein_coding	IL1A	670.667	645	146.2	3107.67	3085	266.723	11197.3	10163	2301.01	16440.7	15000	4163.34	7.34931	3.02374	0	9.52664	20.952	16.9004	7.023	13.6631	0.995261	1.04e-07	4.43e-12	7.53e-11	3.44e-06	300.265	1.04e-12
ENSG00000206150.3	-3.04522	0.940883	0.940883	3.98611	-1.78e-15	0.568594	0.525749	0.533501	0.509826	0.461558	1.03841	8	ENSG00000206150.3	chr14	gene	21032820	21034785	-	protein_coding	RNASE13	0	0	0	0	0	0	7.66667	8	1.52753	0.666667	0	1.1547	-4.47677	0.970256	-3.6517	0	0	5.94621	0	13.6631	0.00135944	0.545737	0.545218	1.98e-05	1	26.0974	6.39e-06
ENSG00000103056.11	-3.55019	1.42468	0.434184	3.98437	-0.990499	0.118774	0.172522	0.148798	0.122988	0.17545	3.37038	8	ENSG00000103056.11	chr16	gene	68358325	68448688	-	protein_coding	SMPD3	322	330	49.4874	160.667	149	118.93	4909.67	4665	750.531	391.333	310	183.091	4.30224	6.99006	-8.12105	0.931065	0	9.17804	0	13.6631	6.79e-07	0.184049	0.914939	1.63e-07	0.508416	83.5167	4.95e-09
ENSG00000163874.10	-1.60519	4.67108	2.37181	3.977	-2.29927	0.0750807	0.139463	0.100527	0.0935994	0.150245	3.71165	8	ENSG00000163874.10	chr1	gene	37474552	37484379	+	protein_coding	ZC3H12A	954.667	971	232.93	224.333	295	150.961	16181	15044	2569.65	5005.67	3917	2098.7	6.15866	8.40523	-2.78029	9.07947	4.70691	10.9706	-2.98281	13.6631	0.00750838	1.86e-07	0.000179613	1.87e-08	0.00505392	145.517	1.31e-10
ENSG00000158786.4	-2.08505	2.59757	1.87413	3.95918	-0.723443	0.11044	0.173327	0.150325	0.137409	0.191642	2.37431	8	ENSG00000158786.4	chr1	gene	20139326	20150386	+	protein_coding	PLA2G2F	217.333	220	9.29157	108	115	31.0966	3207.67	2910	619.666	684	772	214.028	4.13702	3.63966	-5.14986	4.83129	3.048	11.2882	0	13.6631	7.97e-05	0.000142626	0.00444548	1.31e-08	0.769056	122.848	4e-10
ENSG00000243708.10	-2.87435	0.992803	1.08346	3.95781	0.0906541	0.431156	0.61678	0.616653	0.513802	0.677137	0.889495	8	ENSG00000243708.10	chr15	gene	41837775	41848147	+	protein_coding	PLA2G4B	5.33333	7	3.78594	3.33333	3	1.52753	57	57	2	7	7	2	-1.46553	0.802162	-4.85385	0	0.15111	6.42752	0	13.6631	0.000136847	0.506583	0.44212	8.89e-06	0.968863	35.7476	1e-06
ENSG00000174502.18	-4.31581	0.960304	-0.361003	3.9548	-1.32131	0.275865	0.418346	0.343379	0.244931	0.398626	1.35242	8	ENSG00000174502.18	chr1	gene	205913048	205943460	-	protein_coding	SLC26A9	42.6667	47	8.3865	12.3333	9	7.57188	514.333	472	99.5004	24.6667	27	10.6927	0.931175	1.40984	-10.123	0	0	10.1602	-0.678843	13.6631	5.02e-08	0.532032	0.932554	4.79e-08	0.254411	103.044	1.26e-09
ENSG00000179761.11	-2.4173	0.505181	1.53195	3.94925	1.02677	0.413212	0.541813	0.607933	0.525024	0.631243	0.742235	8	ENSG00000179761.11	chr17	gene	28950513	29057220	+	protein_coding	PIPOX	4	4	2	6	5	1.73205	51	53	11.1355	8.66667	9	2.51661	-1.26184	0.661469	-4.21729	0	1.07588	6.90682	0.0521454	13.6631	0.000453149	0.861744	0.150391	4.13e-06	0.480346	35.4193	1.06e-06
ENSG00000198574.5	-3.41575	0.526647	0.526647	3.9424	-1.78e-15	0.541786	0.495005	0.503231	0.511407	0.461558	0.935592	8	ENSG00000198574.5	chr1	gene	162395266	162412138	-	protein_coding	SH2D1B	0	0	0	0	0	0	8	6	4.3589	0.333333	0	0.57735	-4.54899	0.851423	-4.83228	0	0	6.23537	0	13.6631	0.0001426	0.843473	0.839912	1.22e-05	1	30.9656	2.36e-06
ENSG00000241598.5	-3.93633	8.88e-16	-8.88e-16	3.93633	-1.78e-15	0.50774	0.45346	0.462425	0.514985	0.461558	0.701458	8	ENSG00000241598.5	chr11	gene	1620958	1622138	-	protein_coding	KRTAP5-4	0	0	0	0	0	0	8.33333	11	4.6188	0	0	0	-4.69923	0.626999	-7.30347	0	0	7.20072	0	13.6631	2.24e-06	1	1	2.62e-06	1	47.2579	1.82e-07
ENSG00000269741.5	-1.86319	1.03769	2.0705	3.93369	1.03281	0.143961	0.187257	0.21742	0.201824	0.234677	1.96388	8	ENSG00000269741.5	chr19	gene	50996018	51009581	-	protein_coding	AC011473.4	71.3333	70	3.21455	109.667	108	8.62168	890	890	71	236.667	259	82.7909	2.91018	2.59714	-3.72062	0.124893	3.05521	9.01976	0.0867565	13.6631	0.00118575	0.451219	0.00438319	2e-07	0.466115	62.008	3.32e-08
ENSG00000019186.9	-1.03997	2.53542	2.87477	3.91475	0.339355	0.243364	0.409287	0.421544	0.40207	0.519567	1.15547	8	ENSG00000019186.9	chr20	gene	54153449	54173973	-	protein_coding	CYP24A1	11	9	8.18535	8.33333	8	1.52753	111.667	109	33.0807	51.6667	48	12.897	0.0572704	1.12064	-0.155156	3.54378	4.2012	6.84804	0	13.6631	0.439485	0.00167733	0.00046761	4.53e-06	0.889565	43.611	2.99e-07
ENSG00000120337.8	-1.77544	0.182598	2.11281	3.88826	1.93022	0.680677	0.785194	0.647084	0.515606	0.647347	0.416066	8	ENSG00000120337.8	chr1	gene	173039960	173050963	-	protein_coding	TNFSF18	0	0	0	1.33333	1	0.57735	7	7	1	1.66667	2	0.57735	-3.69093	0.440258	-1.71694	0	2.59184	8.44236	2.16567	13.6631	0.0542943	0.950221	0.0108242	4.34e-07	0.0242785	36.306	9.13e-07
ENSG00000169509.5	-0.171999	1.1894	3.71322	3.88522	2.52382	0.0672212	0.0748371	0.094035	0.0933163	0.0989436	4.02522	8	ENSG00000169509.5	chr1	gene	152514502	152516010	+	protein_coding	CRCT1	1001.33	837	320.796	5219	5305	1119.48	15261	14724	2209.99	13401	14638	3757.45	7.72238	9.82571	0	0.8074	9.20478	9.86368	4.91318	13.6631	0.999249	0.216634	1.57e-07	6.86e-08	0.000122653	76.3273	8.83e-09
ENSG00000173077.14	-0.455385	2.42114	3.40619	3.86157	0.985043	0.33462	0.510281	0.582209	0.57051	0.688402	0.856228	8	ENSG00000173077.14	chr9	gene	115141818	115402644	+	protein_coding	2018-12-01	3	4	1.73205	4.66667	6	2.3094	37.6667	39	12.0554	25.3333	26	5.03322	-1.2066	0.768159	0	3.17763	4.71547	5.72289	0	13.6631	0.957613	0.0034465	0.000177097	2.9e-05	0.512471	30.1679	2.75e-06
ENSG00000178860.8	0.948073	3.24468	4.79699	3.84891	1.55231	0.250967	0.380312	0.506024	0.520701	0.593955	1.25801	8	ENSG00000178860.8	chr8	gene	71841549	71844468	-	protein_coding	MSC	4.33333	4	2.51661	10.6667	13	5.85947	50.6667	49	14.5717	95.6667	90	16.2583	-0.256535	1.26553	0	5.24658	6.67008	4.86356	0.826594	13.6631	0.571617	6.7e-05	6.04e-06	0.000134908	0.212311	34.202	1.31e-06
ENSG00000166828.2	0.191601	1.72376	4.0403	3.8487	2.31655	0.190019	0.242655	0.372272	0.374151	0.403439	1.36797	8	ENSG00000166828.2	chr16	gene	23182715	23216883	+	protein_coding	SCNN1G	12	11	3.60555	45.6667	45	17.0098	135	133	22.0681	156.333	149	46.4363	1.16342	1.4346	0	2.49023	6.81853	6.35673	2.72453	13.6631	0.998418	0.0131567	4.75e-06	9.98e-06	0.00837347	38.9204	6e-07
ENSG00000163202.4	-0.619898	1.49369	3.22676	3.84665	1.73307	0.0606176	0.071523	0.0830706	0.0809049	0.0893681	5.0268	8	ENSG00000163202.4	chr1	gene	152579381	152580504	-	protein_coding	LCE3D	1876.33	1714	601.169	5927.67	6151	841.528	28197.7	26787	4510.59	18720.3	20975	6077.23	8.36515	15.1342	0	1.7743	6.89042	9.04441	2.10854	13.6631	0.93508	0.0491442	4.23e-06	1.94e-07	0.0269773	61.2522	3.59e-08
ENSG00000163638.13	-1.61505	2.10633	2.22538	3.84043	0.119047	0.234318	0.383595	0.380114	0.350009	0.463408	1.31777	8	ENSG00000163638.13	chr3	gene	64515654	64688000	-	protein_coding	ADAMTS9	15	15	5	13	9	9.64365	164.667	160	23.3524	56.3333	37	36.1156	0.433179	1.35566	-2.25438	2.47706	2.76874	6.96993	0	13.6631	0.0205741	0.0134961	0.00768157	3.74e-06	0.966068	44.83	2.53e-07
ENSG00000169676.5	-1.0142	2.0875	2.81873	3.83293	0.731227	0.584889	0.658102	0.602269	0.532202	0.611753	0.866607	8	ENSG00000169676.5	chr4	gene	9781680	9784009	+	protein_coding	DRD5	0.333333	0	0.57735	0.666667	1	0.57735	9.33333	9	1.52753	4	4	1	-3.39815	0.778628	-0.0275183	1.87271	3.42226	6.03246	0	13.6631	0.490054	0.0413905	0.00213156	1.71e-05	0.690016	25.1963	7.82e-06
ENSG00000141506.13	-3.49943	0.179206	0.324622	3.82405	0.145416	0.559939	0.608738	0.595672	0.532481	0.58358	1.61793	8	ENSG00000141506.13	chr17	gene	8878911	8965712	-	protein_coding	PIK3R5	0.333333	0	0.57735	0.666667	0	1.1547	10.6667	10	3.05505	1	0	1.73205	-3.99821	1.87161	-3.26281	0	0	3.87669	0	13.6631	0.00293576	0.918855	0.85271	0.000881129	0.935443	12.1487	0.000378329
ENSG00000187595.15	-0.200881	2.30092	3.62258	3.82346	1.32166	0.180322	0.267868	0.339156	0.336735	0.390676	1.12856	8	ENSG00000187595.15	chr17	gene	42025576	42098479	-	protein_coding	ZNF385C	16.6667	17	3.51188	33	26	18.5203	184.667	170	42.9224	156.333	152	14.0119	1.26289	1.08464	0	4.66321	7.42482	8.05101	0.790572	13.6631	0.999588	0.000194861	1.87e-06	7.5e-07	0.22138	62.5005	3.16e-08
ENSG00000198854.5	-2.13087	3.01338	1.68646	3.81733	-1.32693	0.151591	0.295401	0.219724	0.199495	0.322614	1.36354	8	ENSG00000198854.5	chr1	gene	152719522	152720470	+	protein_coding	C1orf68	74.3333	69	10.116	20.6667	19	3.78594	858.333	848	177.725	179.333	179	36.5011	2.24338	1.42753	-6.24377	5.70457	2.61483	11.8199	-0.848153	13.6631	1.2e-05	2.99e-05	0.010352	7.39e-09	0.2055	152.406	9.65e-11
ENSG00000234678.1	0.371526	1.51203	4.18124	3.80971	2.66921	0.520187	0.600592	0.511401	0.531916	0.610778	1.00174	8	ENSG00000234678.1	chr1	gene	202000094	202010353	-	antisense_RNA	ELF3-AS1	0.333333	0	0.57735	3.66667	4	2.51661	8.66667	9	4.50925	9.33333	9	2.51661	-2.74304	0.926459	0	0.885728	6.46281	5.48789	2.83932	13.6631	0.892909	0.195898	8.41e-06	4.37e-05	0.0067035	26.7708	5.52e-06
ENSG00000174038.12	-6.12843	-0.0401999	-2.32388	3.80454	-2.28368	0.549338	0.754761	0.647966	0.403569	0.656323	0.323412	8	ENSG00000174038.12	chr9	gene	35041095	35045991	+	protein_coding	C9orf131	9.33333	9	1.52753	1	1	0	105	94	25.3574	1	1	0	-1.90811	0.400141	-14.7584	0	-3.22991	10.9859	-3.09196	13.6631	4.43e-10	0.99141	0.00310899	1.84e-08	0.00407838	158.755	7.36e-11
ENSG00000179846.9	-3.21902	1.56978	0.5837	3.80272	-0.986076	0.134416	0.202607	0.17091	0.143262	0.20858	2.31933	8	ENSG00000179846.9	chr19	gene	45149750	45158737	-	protein_coding	NKPD1	196.333	188	35.2467	76.6667	67	16.7432	2483.33	2429	307.126	248.333	185	114.054	3.52482	3.48858	-8.83865	1.50566	0	10.4743	0	13.6631	2.54e-07	0.0774649	0.893243	3.3e-08	0.514085	112.898	6.96e-10
ENSG00000227848.1	-0.361082	-0.176407	3.43906	3.80014	3.61547	0.279091	0.285317	0.495108	0.485888	0.489491	1.13842	8	ENSG00000227848.1	chr13	gene	48001389	48002552	+	antisense_RNA	SUCLA2-AS1	5.66667	4	3.78594	51	42	17.3494	58.6667	52	13.3167	45.3333	50	20.4042	0.178229	1.09773	0	0	4.70192	5.50043	5.09985	13.6631	0.97678	0.992895	0.000181652	4.28e-05	8.74e-05	25.2457	7.73e-06
ENSG00000163661.3	0.330591	0.0812527	4.12883	3.79824	4.04758	0.555712	0.540007	0.504875	0.52456	0.507893	0.586619	8	ENSG00000163661.3	chr3	gene	157436789	157443628	+	protein_coding	PTX3	0	0	0	7.66667	6	4.72582	6.66667	6	2.08167	7.66667	6	2.88675	-2.69702	0.540389	0	0	8.43034	7.25666	8.16262	13.6631	0.940897	0.990003	4.42e-07	2.41e-06	6.41e-07	56.5947	5.92e-08
ENSG00000183018.8	-1.39372	1.2191	2.40172	3.79544	1.18262	0.0917883	0.11106	0.123133	0.115981	0.131761	3.15656	8	ENSG00000183018.8	chr17	gene	4498838	4539035	+	protein_coding	SPNS2	416.333	377	109.436	829.667	768	297.335	5585.67	5324	814.652	1956.33	1966	524.567	5.67479	6.17292	-1.72645	0.79403	4.58184	9.70101	0.557844	13.6631	0.0533978	0.220377	0.00022693	8.39e-08	0.292994	67.6062	1.92e-08
ENSG00000174004.5	-3.31487	0.645559	0.468374	3.78325	-0.177185	0.590575	0.64826	0.677482	0.568842	0.628525	1.35848	8	ENSG00000174004.5	chr3	gene	196639686	196662004	+	protein_coding	NRROS	1	1	1	0.666667	0	1.1547	12.6667	14	2.3094	1	1	1	-3.72799	1.41945	-3.28997	0	0	4.10677	0	13.6631	0.0027762	0.699146	0.784894	0.000563547	0.923983	14.4524	0.00015945
ENSG00000235885.7	-0.330935	2.02986	3.45205	3.78298	1.42219	0.302415	0.428105	0.535708	0.528519	0.609222	1.01903	8	ENSG00000235885.7	chr2	gene	67086446	67311439	+	lincRNA	LINC01828	4	4	2	8	8	1	47.3333	38	18.8237	36.3333	43	11.547	-0.701722	0.946915	0	2.47214	4.70377	5.41121	0.712154	13.6631	0.980407	0.0136223	0.000181037	5.01e-05	0.24476	26.406	5.97e-06
ENSG00000221878.12	-2.7455	-0.143929	1.02535	3.77086	1.16928	0.387371	0.481554	0.549372	0.460575	0.542187	1.55989	8	ENSG00000221878.12	chr19	gene	42924132	42937178	-	protein_coding	PSG7	7.66667	9	5.1316	11.6667	13	6.1101	69.6667	61	17.673	11	13	6.245	-0.748976	1.76361	-3.39306	0	0.0347532	4.53015	0.235107	13.6631	0.00225701	0.94665	0.49396	0.000251148	0.41357	15.7209	0.0001034
ENSG00000234756.1	-0.279571	0.778236	3.49097	3.77054	2.71274	0.513726	0.58519	0.565831	0.546228	0.61392	1.07468	8	ENSG00000234756.1	chr10	gene	62289521	62304033	+	lincRNA	AC024597.1	0.666667	0	1.1547	4.33333	3	2.3094	10.6667	9	2.88675	8	6	4.3589	-2.53199	1.01514	0	0	4.36937	5.03417	2.76895	13.6631	0.920517	0.648434	0.000339928	9.86e-05	0.00769401	18.3805	4.52e-05
ENSG00000229781.1	-1.47137	2.2961	2.2961	3.76746	-1.78e-15	0.680211	0.633919	0.640363	0.523325	0.461558	0.651146	8	ENSG00000229781.1	chr2	gene	142854095	142855998	+	processed_pseudogene	AC013444.1	0	0	0	0	0	0	7	5	3.4641	2	2	1	-4.15211	0.587154	-0.904354	2.66826	2.64141	6.90135	0	13.6631	0.190907	0.00934007	0.00983893	4.17e-06	1	35.1564	1.11e-06
ENSG00000229715.4	-2.76149	0.919611	1.00094	3.76243	0.0813322	0.317543	0.45257	0.448466	0.373065	0.493116	0.905542	8	ENSG00000229715.4	chr13	gene	31846841	31953472	+	transcribed_unprocessed_pseudogene	EEF1DP3	12	12	1	9.33333	10	3.05505	130	113	41.2189	18	20	6.245	-0.15218	0.819028	-6.12955	0	0.00232432	8.18198	0	13.6631	1.45e-05	0.576544	0.499208	6.23e-07	0.985391	59.5847	4.28e-08
ENSG00000229782.1	-2.86441	1.08764	0.894427	3.75884	-0.193217	0.622304	0.644838	0.675833	0.556636	0.581719	1.24729	8	ENSG00000229782.1	chr17	gene	4497394	4499674	-	antisense_RNA	AC118754.1	0.666667	1	0.57735	0.333333	0	0.57735	11	13	3.4641	1.33333	1	1.52753	-3.85531	1.24981	-2.67989	0.121576	0	4.43336	0	13.6631	0.0091657	0.458493	0.567276	0.000301563	0.926378	15.4641	0.000112631
ENSG00000279588.2	-2.57459	1.17771	1.17771	3.75231	-1.78e-15	0.615946	0.561361	0.568627	0.526593	0.461558	0.592452	8	ENSG00000279588.2	chr15	gene	100782417	100786189	-	TEC	AC087762.2	0	0	0	0	0	0	6.33333	6	0.57735	0.666667	1	0.57735	-4.4609	0.544416	-3.46465	0.429052	0.423569	7.08364	0	13.6631	0.0019596	0.337352	0.33931	3.14e-06	1	37.2171	7.87e-07
ENSG00000198771.10	0.423791	2.57297	4.16591	3.74212	1.59294	0.49398	0.647577	0.52919	0.551012	0.692065	0.837814	8	ENSG00000198771.10	chr1	gene	167630093	167706249	+	protein_coding	RCSD1	0.666667	0	1.1547	1.66667	1	1.1547	9.33333	8	3.21455	11	11	1	-2.77752	0.749894	0	2.80497	6.90855	5.7468	0.989385	13.6631	0.902613	0.00716524	4.13e-06	2.78e-05	0.170204	31.8907	1.98e-06
ENSG00000187672.12	-1.27436	0.220945	2.45185	3.72621	2.2309	0.641167	0.735351	0.631452	0.535009	0.644888	0.914163	8	ENSG00000187672.12	chr3	gene	55508308	56468363	-	protein_coding	ERC2	0.333333	0	0.57735	2.33333	2	1.52753	7.66667	8	1.52753	3	3	2	-3.28916	0.828213	-0.470199	0	2.52645	5.59922	2.09734	13.6631	0.323654	0.912864	0.0122913	3.6e-05	0.0275801	17.6072	5.69e-05
ENSG00000183454.16	0.226391	2.63387	3.94211	3.71572	1.30824	0.53755	0.650843	0.526407	0.534533	0.648354	1.17077	8	ENSG00000183454.16	chr16	gene	9753404	10182754	-	protein_coding	GRIN2A	0.333333	0	0.57735	1.66667	1	2.08167	7.66667	8	1.52753	8.66667	6	5.50757	-3.15107	1.14147	0	2.34968	5.23124	4.7553	0.444978	13.6631	0.925725	0.0172633	6.91e-05	0.000164712	0.334193	20.8238	2.29e-05
ENSG00000138722.9	0.20072	0.15193	3.90597	3.70525	3.75404	0.54321	0.536547	0.526371	0.54026	0.53356	1.16492	8	ENSG00000138722.9	chr4	gene	89879532	89954629	+	protein_coding	MMRN1	0.333333	0	0.57735	7	7	2	8.33333	6	5.85947	9	11	5.2915	-2.57304	1.13347	0	0	5.18555	4.70327	4.84823	13.6631	0.934061	0.951747	7.5e-05	0.000181449	0.000138696	22.3245	1.55e-05
ENSG00000198576.3	-2.31467	0.00423192	1.3875	3.70217	1.38327	0.303183	0.378577	0.446853	0.388496	0.449811	1.93445	8	ENSG00000198576.3	chr8	gene	142611044	142614472	-	protein_coding	ARC	11.3333	11	4.50925	21.3333	18	10.4083	110	114	17.3494	29.3333	21	26.5016	0.101691	2.52996	-2.72619	0	0.545193	4.3729	0.535692	13.6631	0.00834646	0.99857	0.299615	0.000338123	0.302939	14.3188	0.000167169
ENSG00000243349.2	-5.39467	0.869611	-1.69525	3.69942	-2.56486	0.570212	0.714402	0.679992	0.441205	0.616352	1.92892	8	ENSG00000243349.2	chr10	gene	45147394	45171389	+	processed_transcript	AL358394.2	10	9	8.544	1.33333	0	2.3094	74.6667	77	17.6163	2	1	2.64575	-2.23293	2.51745	-4.85746	0	-0.6444	3.85611	-1.60017	13.6631	0.000139093	0.605881	0.277952	0.000915978	0.0675847	21.0979	2.13e-05
ENSG00000100628.11	0.244411	1.11728	3.94322	3.69881	2.82594	0.422987	0.478487	0.592256	0.597142	0.63766	1.33314	8	ENSG00000100628.11	chr14	gene	93934153	93976791	-	protein_coding	ASB2	2	1	2.64575	8	7	4.58258	15.6667	15	3.05505	18	23	9.53939	-1.77043	1.37952	0	0.208688	4.23107	3.84796	2.438	13.6631	0.937249	0.419968	0.000444333	0.000930646	0.0146236	13.4363	0.000230336
ENSG00000186207.4	-3.17497	0.789835	0.523099	3.69807	-0.266736	0.52008	0.719826	0.692565	0.554382	0.744988	1.52666	8	ENSG00000186207.4	chr1	gene	152510844	152512177	+	protein_coding	LCE5A	5.66667	8	4.93288	2.33333	1	2.3094	38	34	11.5326	4	4	2	-2.09614	1.70355	-3.2041	0	0	3.72878	0	13.6631	0.00328428	0.625867	0.754219	0.00117497	0.875304	13.1376	0.000257627
ENSG00000154928.16	-0.675019	1.42112	3.01188	3.6869	1.59076	0.57636	0.710523	0.587791	0.53904	0.6806	1.22134	8	ENSG00000154928.16	chr3	gene	134597801	135260467	+	protein_coding	EPHB1	0.333333	0	0.57735	2.33333	3	2.08167	8.66667	7	2.88675	4.66667	5	1.52753	-3.1544	1.2123	0	0.538297	3.10866	4.52715	0.788338	13.6631	0.701492	0.303571	0.00395863	0.000252421	0.223969	13.4929	0.000225549
ENSG00000185338.4	-0.21332	2.47566	3.47338	3.6867	0.997714	0.132699	0.186333	0.221729	0.219984	0.255938	0.964701	8	ENSG00000185338.4	chr16	gene	11254405	11256179	-	protein_coding	SOCS1	58.3333	60	10.5987	87	78	24.7588	601	604	6.08276	483	488	68.6367	2.8767	0.883811	0	8.42396	11.8655	12.9911	0	13.6631	0.999989	4.45e-07	7.04e-09	2.24e-09	0.503722	171.977	4.33e-11
ENSG00000279314.1	-3.36234	0.651907	0.317569	3.67991	-0.334338	0.524022	0.719306	0.687759	0.538612	0.730004	0.963467	8	ENSG00000279314.1	chr13	gene	31960325	31961946	-	TEC	AC002525.1	4.33333	6	2.88675	2	2	1	40.3333	39	7.0946	3.66667	4	1.52753	-2.02288	0.882418	-4.79906	0	0	5.29672	0	13.6631	0.000151608	0.707016	0.876043	6.14e-05	0.86199	26.9104	5.35e-06
ENSG00000113070.7	2.13595	1.86915	5.81195	3.676	3.94281	0.0790121	0.0770735	0.120729	0.12816	0.126974	0.751859	8	ENSG00000113070.7	chr5	gene	140332843	140346631	-	protein_coding	HBEGF	289.667	248	74.7819	3788	3813	226.537	3577.67	3296	537.98	14837.3	15214	1919.91	6.65198	0.669888	17.5657	13.778	48.6976	25.5113	28.3169	13.6631	4.53e-11	1.06e-09	5.18e-17	3.2e-13	7.88e-14	1344.2	4.05e-17
ENSG00000224116.6	-0.240212	4.10668	3.41327	3.65348	-0.693405	0.294949	0.584732	0.513659	0.507516	0.715884	1.37196	8	ENSG00000224116.6	chr7	gene	41693916	41779388	+	antisense_RNA	INHBA-AS1	4.33333	4	0.57735	3	3	3	49.3333	53	16.8028	39.3333	38	13.0512	-1.07878	1.441	0	4.42595	3.9138	4.35546	0	13.6631	0.976639	0.000306803	0.000816594	0.000349415	0.671336	24.3842	9.43e-06
ENSG00000236882.7	-4.21739	0.432228	-0.566619	3.65077	-0.998848	0.538825	0.625192	0.719785	0.618866	0.695362	1.27529	8	ENSG00000236882.7	chr5	gene	95852232	95860133	+	lincRNA	LINC01554	1.66667	1	1.1547	0.666667	0	1.1547	21.3333	21	9.50438	0.666667	1	0.57735	-3.42104	1.29117	-5.25489	0	0	3.76949	0	13.6631	6.64e-05	0.81303	0.735951	0.00108436	0.512767	20.8543	2.27e-05
ENSG00000168703.5	-0.878401	1.40068	2.76688	3.64528	1.3662	0.116998	0.142699	0.170612	0.165016	0.184133	2.11756	8	ENSG00000168703.5	chr20	gene	45123425	45124465	-	protein_coding	WFDC12	126.667	127	2.51661	262.333	264	54.5191	1391.67	1329	122.659	710.667	711	203.5	3.98364	2.96441	0	1.63082	6.01488	9.31057	1.15509	13.6631	0.722016	0.0628779	1.76e-05	1.37e-07	0.13393	68.1899	1.82e-08
ENSG00000124772.11	-1.6685	2.83747	1.97314	3.64164	-0.864333	0.60541	0.593188	0.670989	0.563762	0.550617	0.827532	8	ENSG00000124772.11	chr6	gene	36740775	36840002	-	protein_coding	CPNE5	0.666667	1	0.57735	0	0	0	11.6667	11	5.03322	3	3	1	-3.62484	0.739867	-1.28373	3.60124	1.6861	5.44754	0	13.6631	0.110374	0.00149956	0.0573124	4.69e-05	0.611363	32.3742	1.81e-06
ENSG00000170542.5	-2.46022	0.893985	1.17181	3.63204	0.277827	0.254487	0.358323	0.363515	0.30984	0.39954	0.963582	8	ENSG00000170542.5	chr6	gene	2887266	2903280	-	protein_coding	SERPINB9	22	23	2.64575	20	23	9.84886	210.333	193	42.7239	36.6667	27	18.5023	0.697598	0.882547	-6.1078	0	0.503109	9.04243	0	13.6631	1.5e-05	0.621251	0.31146	1.94e-07	0.964487	72.1211	1.27e-08
ENSG00000279529.1	-0.0487673	0.27234	3.57241	3.62118	3.30007	0.60111	0.622082	0.541868	0.537549	0.560903	0.603406	8	ENSG00000279529.1	chr19	gene	16572624	16575340	+	antisense_RNA	AC008764.8	0	0	0	4	4	1	6	6	2	5.33333	5	2.51661	-3.05176	0.552085	0	0	6.38917	6.56259	5.51888	13.6631	0.991303	0.938778	9.46e-06	7.14e-06	4.13e-05	37.4627	7.56e-07
ENSG00000165091.15	0.450672	1.91362	4.06864	3.61797	2.15502	0.340015	0.425889	0.593135	0.60325	0.655501	1.31263	8	ENSG00000165091.15	chr9	gene	72521801	72836351	+	protein_coding	TMC1	2.33333	2	1.52753	10.3333	10	7.50555	26	26	2	33.6667	33	10.0167	-1.0803	1.34775	0	1.84783	4.45643	3.73819	1.51779	13.6631	0.90816	0.0432153	0.000289453	0.00115251	0.0764507	15.3492	0.000117064
ENSG00000241749.4	-1.17598	-0.165619	2.4309	3.60688	2.59652	0.392212	0.435119	0.607584	0.569701	0.600048	1.15966	8	ENSG00000241749.4	chr12	gene	65758020	65826997	-	transcribed_processed_pseudogene	RPSAP52	3.33333	2	2.3094	15	13	4.3589	32	32	1	14.3333	13	8.0829	-1.05199	1.12631	-0.422775	0	2.21908	4.31166	2.50703	13.6631	0.339588	0.965904	0.0220363	0.000379723	0.0127726	13.1893	0.000252653
ENSG00000148488.15	-0.677001	2.1843	2.92979	3.60679	0.745484	0.646302	0.646376	0.591839	0.537288	0.537378	1.07705	8	ENSG00000148488.15	chr10	gene	17318383	17454330	-	protein_coding	ST8SIA6	0	0	0	0.666667	0	1.1547	6	6	2	3.33333	3	1.52753	-3.83605	1.01813	0	1.81584	3.2315	4.80836	0	13.6631	0.697123	0.0458286	0.00310551	0.00014918	0.680079	17.6061	5.69e-05
ENSG00000165186.11	-0.944936	1.19631	2.65812	3.60305	1.46181	0.666958	0.724601	0.614322	0.537297	0.607373	0.848842	8	ENSG00000165186.11	chrX	gene	23334016	23404372	+	protein_coding	PTCHD1	0	0	0	1	1	1	5.66667	6	0.57735	2.66667	2	1.1547	-3.75165	0.760784	0	0.310604	3.09449	5.55442	0.871724	13.6631	0.539505	0.382314	0.00406192	3.89e-05	0.19941	19.135	3.63e-05
ENSG00000197181.11	0.117525	0.127462	3.71851	3.60099	3.59105	0.590827	0.592303	0.532816	0.535191	0.536821	0.923761	8	ENSG00000197181.11	chr8	gene	22275297	22357563	+	protein_coding	PIWIL2	0	0	0	5.33333	5	2.51661	6.33333	5	3.21455	6	6	3	-2.93537	0.838542	0	0	5.57175	5.30721	5.27089	13.6631	0.966343	0.963229	3.77e-05	6.02e-05	6.42e-05	27.5898	4.63e-06
ENSG00000242741.1	-0.131305	4.23683	3.46421	3.59551	-0.772622	0.454539	0.505443	0.596421	0.590628	0.630641	1.44451	8	ENSG00000242741.1	chr3	gene	73808601	73902866	+	lincRNA	LINC02005	1	1	1	0.333333	0	0.57735	16.6667	20	10.4083	11.6667	12	2.51661	-2.83937	1.56064	0	5.12621	3.3073	3.51769	0	13.6631	0.958916	8.37e-05	0.00268748	0.00177712	0.632138	21.9815	1.69e-05
ENSG00000128965.11	1.26805	0.342826	4.8594	3.59134	4.51657	0.0984126	0.0913557	0.153639	0.1591	0.154834	1.38299	8	ENSG00000128965.11	chr15	gene	40952962	40956519	+	protein_coding	CHAC1	144	153	26.6646	2700	2843	779.402	1523.67	1455	192.42	3398	3453	374.541	5.44971	1.4588	2.25513	0	20.798	13.4852	18.8042	13.6631	0.0205448	0.999981	4.89e-12	1.39e-09	1.85e-11	296.808	1.13e-12
ENSG00000251179.1	-1.82276	-0.532347	1.76529	3.58805	2.29764	0.628176	0.703609	0.690601	0.564986	0.647819	1.16267	8	ENSG00000251179.1	chr17	gene	50281577	50287855	-	antisense_RNA	TMEM92-AS1	0.666667	1	0.57735	4.66667	2	4.6188	11	12	2.64575	3	2	2.64575	-2.9147	1.13041	-1.23189	0	1.04228	4.30841	1.88401	13.6631	0.11983	0.759031	0.158772	0.000382036	0.0406646	10.9537	0.000620611
ENSG00000266933.2	-1.10317	0.334791	2.48136	3.58453	2.14657	0.60641	0.700364	0.627402	0.546743	0.649388	0.944716	8	ENSG00000266933.2	chr19	gene	490046	507833	-	antisense_RNA	AC005775.1	0.333333	0	0.57735	3	3	2	9	10	2.64575	3.66667	4	1.52753	-3.05515	0.861468	-0.183299	0	2.54387	5.09305	1.90228	13.6631	0.429777	0.867882	0.0118881	8.85e-05	0.0392828	15.5761	0.000108493
ENSG00000067798.14	-2.9104	2.04282	0.666861	3.57726	-1.37596	0.134579	0.217512	0.170206	0.144523	0.223801	1.07713	8	ENSG00000067798.14	chr12	gene	77324641	78213008	+	protein_coding	NAV3	193	193	13	58.3333	65	17.0098	2117.33	1990	497.378	243.667	241	10.2632	3.37935	1.01823	-14.0678	4.75121	0	17.6725	-1.66478	13.6631	8.11e-10	0.000165403	0.963326	4.19e-11	0.0593552	356.813	3.26e-13
ENSG00000233930.3	-0.452795	0.860528	3.11375	3.56655	2.25322	0.368631	0.436027	0.598915	0.585111	0.62975	0.627412	8	ENSG00000233930.3	chr11	gene	1571353	1599184	+	antisense_RNA	KRTAP5-AS1	3	3	2	11	12	4.58258	29	25	7.81025	19	19	2	-1.11522	0.569386	0	0	4.67719	5.8131	2.63728	13.6631	0.96517	0.660917	0.000190012	2.48e-05	0.00991663	26.4762	5.88e-06
ENSG00000150594.6	-3.82031	-0.906264	-0.259896	3.56041	0.646368	0.518637	0.549901	0.49005	0.550187	0.579752	1.29754	8	ENSG00000150594.6	chr10	gene	111077163	111080907	+	protein_coding	ADRA2A	0.333333	0	0.57735	1	0	1.73205	7.66667	6	5.68624	0	0	0	-4.42023	1.32468	-4.72473	0	0	4.04337	0	13.6631	0.000174469	0.56256	0.915846	0.000635784	0.711427	16.4803	8.08e-05
ENSG00000174343.5	-1.37483	3.11798	2.18557	3.5604	-0.93241	0.384952	0.626485	0.583541	0.539954	0.732015	1.24845	8	ENSG00000174343.5	chr4	gene	40335329	40355217	+	protein_coding	CHRNA9	4	5	1.73205	1.66667	1	2.08167	37.3333	34	11.3725	13.3333	14	4.04145	-1.76582	1.25151	-0.870382	3.022	1.8161	4.23872	0	13.6631	0.199604	0.00470053	0.0458077	0.000436435	0.549161	21.8187	1.76e-05
ENSG00000187775.16	-2.04494	1.32164	1.50981	3.55475	0.188172	0.309201	0.448678	0.454962	0.3991	0.51477	1.17146	8	ENSG00000187775.16	chr17	gene	78423697	78577394	-	protein_coding	DNAH17	11.3333	14	6.4291	9.33333	10	5.03322	96.6667	91	31.88	21.6667	25	7.57188	-0.284557	1.14241	-3.16182	0.670696	1.04839	5.989	0	13.6631	0.00355416	0.256936	0.156403	1.84e-05	0.943179	32.7394	1.7e-06
ENSG00000240386.3	-2.3276	0.623198	1.21445	3.54205	0.591253	0.109912	0.134177	0.139923	0.124537	0.146398	3.14318	8	ENSG00000240386.3	chr1	gene	152776372	152776728	+	protein_coding	LCE1F	329.667	304	83.5125	434.333	434	176.5	3636.33	3499	367.763	669.667	671	253.003	4.80878	6.12357	-4.88113	0	0.619353	8.24864	0	13.6631	0.00013009	0.862147	0.272946	5.67e-07	0.861012	54.4477	7.54e-08
ENSG00000257335.8	-2.86932	1.55364	0.661733	3.53105	-0.891906	0.405471	0.627191	0.549257	0.4449	0.653374	1.00405	8	ENSG00000257335.8	chr7	gene	141907813	142106747	+	protein_coding	MGAM	8	8	5	3	3	2	68.3333	67	10.0664	9.66667	6	7.23418	-1.23663	0.929166	-4.78275	0.915758	0	5.90191	0	13.6631	0.000156069	0.188284	0.736996	2.13e-05	0.571725	37.9126	7.03e-07
ENSG00000213144.2	-2.7094	-0.363002	0.818946	3.52835	1.18195	0.281546	0.339163	0.384046	0.315191	0.36757	1.41172	8	ENSG00000213144.2	chr12	gene	119194850	119195394	+	processed_pseudogene	AC084880.1	22.3333	16	10.9697	34	38	9.64365	181.333	165	34.5302	29.6667	23	21.7792	0.728267	1.50582	-4.94775	0	0	6.53698	0.403386	13.6631	0.000115129	0.928493	0.647526	7.44e-06	0.346594	33.4434	1.49e-06
ENSG00000283227.1	-1.48833	1.38186	2.03377	3.5221	0.65191	0.0766588	0.0942637	0.0985479	0.0918436	0.106978	3.94673	8	ENSG00000283227.1	chr1	gene	152947154	152949258	+	protein_coding	SPRR5	1116	1013	227.699	1668.67	1475	343.264	13766.3	12348	2645.89	4762.33	5677	1635.61	6.94832	9.45934	-2.07119	1.31712	3.41071	8.92857	0	13.6631	0.0288914	0.104731	0.00217782	2.25e-07	0.845889	63.8569	2.76e-08
ENSG00000168685.14	-0.355528	4.45061	3.16637	3.5219	-1.28424	0.47141	0.471864	0.607635	0.592419	0.592781	1.01928	8	ENSG00000168685.14	chr5	gene	35852695	35879603	+	protein_coding	IL7R	1	1	1	0	0	0	13.6667	13	2.08167	10.3333	11	5.03322	-3.05038	0.947218	0	7.5137	3.66324	4.37395	-0.492677	13.6631	0.914122	1.64e-06	0.00132994	0.000337044	0.315777	42.0227	3.76e-07
ENSG00000165935.9	0.716791	1.19009	4.23192	3.51513	3.04183	0.21693	0.234191	0.40908	0.418716	0.427914	0.844949	8	ENSG00000165935.9	chr12	gene	27466810	27502185	+	protein_coding	SMCO2	9	10	2.64575	55.3333	57	13.5769	80	82	24.0624	128.667	126	19.1398	0.875867	0.756924	0	0.932953	9.08085	6.90421	5.4845	13.6631	0.921893	0.18352	1.85e-07	4.15e-06	4.39e-05	58.5207	4.79e-08
ENSG00000128383.12	-0.59584	3.77218	2.91251	3.50835	-0.859668	0.269634	0.539724	0.454375	0.441736	0.643219	1.94741	8	ENSG00000128383.12	chr22	gene	38952741	38992778	+	protein_coding	APOBEC3A	7.66667	8	2.51661	3.66667	2	3.78594	67.3333	64	7.57188	51.6667	58	30.9892	-0.620772	2.55943	0	3.21054	2.63098	3.5494	0	13.6631	0.818706	0.00326981	0.0100862	0.0016679	0.599639	15.9397	9.62e-05
ENSG00000261644.2	-0.399552	1.55562	3.10619	3.50574	1.55057	0.418651	0.5417	0.636728	0.620356	0.709233	1.0489	8	ENSG00000261644.2	chr16	gene	50727417	50742815	-	antisense_RNA	AC007728.2	2.66667	2	3.05505	4.33333	4	1.52753	20	20	2	14	14	6	-1.78106	0.983087	0	1.03448	3.33617	4.07379	0.782942	13.6631	0.917063	0.159602	0.00252959	0.000599221	0.224934	14.0592	0.000183412
ENSG00000213344.2	-1.20544	2.2961	2.2961	3.50154	-1.78e-15	0.697289	0.633919	0.640363	0.545339	0.461558	0.417235	8	ENSG00000213344.2	chr12	gene	65645992	65646462	-	processed_pseudogene	PCNPP3	0	0	0	0	0	0	5.33333	6	1.1547	2	2	1	-4.22665	0.440829	-0.443748	3.07942	3.04843	6.90883	0	13.6631	0.332247	0.00418028	0.00444281	4.12e-06	1	39.4655	5.51e-07
ENSG00000279641.1	0.451717	0.608545	3.94493	3.49321	3.33638	0.47994	0.488233	0.568968	0.588391	0.595175	1.3008	8	ENSG00000279641.1	chr17	gene	7242200	7243814	+	TEC	AC120057.4	1.66667	0	2.88675	8	8	2	10.6667	12	5.1316	12.6667	11	4.72582	-2.08691	1.32965	0	0	4.48868	3.67472	3.40433	13.6631	0.840664	0.757207	0.000271985	0.00130359	0.00221587	14.7009	0.000146162
ENSG00000158125.9	-1.19404	3.14151	2.28776	3.4818	-0.853753	0.0900937	0.133512	0.117748	0.111478	0.148781	1.21888	8	ENSG00000158125.9	chr2	gene	31334321	31414715	-	protein_coding	XDH	499	467	55.4256	246	219	58.3866	5669.33	5316	924.131	2211	2086	328.83	5.38257	1.20879	-1.95896	14.589	9.94729	20.249	0	13.6631	0.0354243	5.08e-10	6.19e-08	6.96e-12	0.806614	478.989	4.47e-14
ENSG00000267909.2	-3.00743	0.405671	0.470779	3.47821	0.0651079	0.601422	0.632247	0.64441	0.577758	0.60978	1.87896	8	ENSG00000267909.2	chr14	gene	69569816	69574837	-	protein_coding	CCDC177	1	0	1.73205	0.666667	0	1.1547	9.33333	10	5.03322	1.66667	0	2.88675	-3.95623	2.40607	-2.15183	0	0	2.76527	0	13.6631	0.0252945	0.809907	0.779422	0.00783645	0.969695	6.6192	0.00542114
ENSG00000124882.3	-0.0959374	1.22137	3.37339	3.46932	2.15202	0.0830338	0.0920174	0.112574	0.111943	0.118759	1.40109	8	ENSG00000124882.3	chr4	gene	74365143	74388751	+	protein_coding	EREG	494.333	469	76.2255	1977.33	2031	473.785	5609.67	4893	1438.75	4760.67	4728	1072.37	6.37674	1.48831	0	1.97196	17.2817	18.0815	7.95144	13.6631	1	0.0346038	5.62e-11	3.1e-11	8.63e-07	285.542	1.46e-12
ENSG00000180861.9	-4.46663	1.28259	-0.998201	3.46843	-2.2808	0.448339	0.68822	0.532392	0.346895	0.626877	0.983509	8	ENSG00000180861.9	chr12	gene	13371089	13387167	-	lincRNA	LINC01559	16	16	5	2	2	1	133.333	128	24.4404	6.33333	6	4.50925	-0.987183	0.905266	-8.12667	0.431567	0	7.47885	-2.14738	13.6631	6.75e-07	0.338273	0.502157	1.72e-06	0.0251528	70.001	1.54e-08
ENSG00000260454.1	0.66743	3.12715	4.13523	3.4678	1.00808	0.32649	0.491955	0.569982	0.58386	0.690157	1.00324	8	ENSG00000260454.1	chr9	gene	90997054	91001871	+	lincRNA	AL355607.2	3	3	2	4.66667	5	2.51661	27.6667	28	1.52753	42.3333	45	18.1475	-1.16211	0.928212	0	4.48795	5.70932	4.3871	0.0121552	13.6631	0.845701	0.000271082	2.98e-05	0.000328618	0.499935	27.6044	4.62e-06
ENSG00000274322.1	-1.23809	0.539875	2.22392	3.46201	1.68405	0.562431	0.672742	0.659134	0.587833	0.694119	0.863125	8	ENSG00000274322.1	chr20	gene	1317571	1393096	-	protein_coding	AL136531.2	1	1	1	2.66667	3	0.57735	11.6667	12	3.51188	4.33333	4	1.52753	-2.71981	0.775102	-0.480834	0	2.10912	4.75726	1.11937	13.6631	0.319376	0.785416	0.0269862	0.000163892	0.141462	14.5885	0.000152012
ENSG00000173221.13	-1.98523	0.515491	1.47214	3.45737	0.95665	0.108823	0.128767	0.139495	0.126461	0.143983	1.61674	8	ENSG00000173221.13	chr5	gene	95751319	95823005	-	protein_coding	GLRX	312.667	317	55.6267	511.333	520	89.3159	3317	3010	696.261	738	663	177.789	4.87333	1.86935	-6.62173	0	2.47553	14.2124	0	13.6631	6.48e-06	0.992067	0.013532	7.11e-10	0.585518	152.633	9.55e-11
ENSG00000243649.8	0.629427	4.03671	4.08009	3.45066	0.0433778	0.142652	0.258448	0.253366	0.257409	0.335716	1.2616	8	ENSG00000243649.8	chr6	gene	31945650	31952084	+	protein_coding	CFB	40.3333	43	16.1658	28	26	3.4641	326.667	323	26.6896	495	445	125.694	2.13704	1.27083	0	10.4229	10.7838	8.44532	0	13.6631	0.98127	3.51e-08	2.31e-08	4.32e-07	0.995614	111.609	7.5e-10
ENSG00000100170.9	-2.30134	0.68021	1.14918	3.45052	0.468968	0.0985542	0.119758	0.123155	0.109381	0.128814	1.37338	8	ENSG00000100170.9	chr22	gene	32043032	32113029	+	protein_coding	SLC5A1	540.333	523	38.0832	675.667	681	154.069	6008.33	5665	796.573	1071.67	1019	127.441	5.54131	1.44329	-10.9911	0	1.00827	18.6483	0	13.6631	1.82e-08	0.978171	0.165425	2.07e-11	0.997909	286.724	1.42e-12
ENSG00000167157.10	-1.27888	3.0384	2.16788	3.44676	-0.870519	0.181961	0.345876	0.28429	0.267741	0.39775	1.20761	8	ENSG00000167157.10	chr9	gene	129665641	129722674	+	protein_coding	PRRX2	34.3333	34	2.51661	13.6667	12	6.65833	288.333	283	20.5264	117.333	115	28.5715	1.26185	1.19277	-1.40335	5.39622	3.76147	8.36755	0	13.6631	0.0914148	5.13e-05	0.00109486	4.81e-07	0.615315	82.7798	5.24e-09
ENSG00000203783.4	-1.06899	1.49531	2.37472	3.44371	0.879402	0.0951919	0.115912	0.125046	0.11919	0.136309	2.97676	8	ENSG00000203783.4	chr1	gene	153217584	153219317	+	protein_coding	PRR9	399	433	101.371	617	572	119.059	4161	3794	989.911	1784.67	1839	454.94	5.42016	5.52723	-0.308288	1.81761	4.67617	8.72081	0	13.6631	0.381257	0.0455567	0.000190207	2.97e-07	0.643795	62.448	3.18e-08
ENSG00000267440.1	-0.569301	2.6487	2.87393	3.44323	0.225231	0.605106	0.602743	0.601428	0.555255	0.552679	1.12681	8	ENSG00000267440.1	chr17	gene	43680273	43705884	+	lincRNA	AC004149.1	0.333333	0	0.57735	0.333333	0	0.57735	7	7	1	4.66667	4	3.05505	-3.62632	1.08233	0	2.62923	2.99495	4.22953	0	13.6631	0.760436	0.0100922	0.00494656	0.000443862	0.926011	17.3282	6.19e-05
ENSG00000170396.7	-2.83902	0.246527	0.595697	3.43472	0.34917	0.635253	0.755662	0.738224	0.604102	0.729669	1.39145	8	ENSG00000170396.7	chr2	gene	184598366	184939492	+	protein_coding	ZNF804A	1.33333	2	1.1547	1.33333	2	1.1547	12	14	3.4641	2	1	2.64575	-3.38049	1.47254	-2.38565	0	0	3.32128	0	13.6631	0.0161693	0.88534	0.719131	0.00261334	0.837819	8.85494	0.00162986
ENSG00000273599.1	-1.20061	1.86075	2.23163	3.43224	0.370884	0.432375	0.628657	0.643729	0.598864	0.752927	1.78132	8	ENSG00000273599.1	chr10	gene	124996064	125001491	+	antisense_RNA	AL731571.1	4.33333	5	4.04145	4.33333	5	4.04145	25.3333	26	3.05505	11	9	7.2111	-1.93606	2.19681	-0.313038	0.923776	1.29087	2.7402	0	13.6631	0.38157	0.190071	0.111364	0.00822379	0.828981	6.94926	0.0044787
ENSG00000257137.6	-1.54736	0.596785	1.88423	3.43159	1.28744	0.623061	0.750499	0.670098	0.568484	0.705845	1.23914	8	ENSG00000257137.6	chr12	gene	52205556	52213583	-	lincRNA	C12orf80	0.666667	0	1.1547	1.66667	1	1.1547	10	10	5	3	2	1.73205	-3.18086	1.23795	-0.789573	0	1.18597	3.84433	0.366006	13.6631	0.22293	0.720106	0.128814	0.000935029	0.36578	9.1879	0.00138546
ENSG00000134827.7	-3.83534	-0.982044	-0.406047	3.42929	0.575997	0.40329	0.480212	0.501484	0.360178	0.444622	0.87543	8	ENSG00000134827.7	chr11	gene	59852800	59866575	-	protein_coding	TCN1	14.6667	15	5.50757	15.3333	17	3.78594	117.333	115	4.93288	7.66667	6	2.88675	-0.248271	0.787628	-7.92185	0	0	7.5998	0	13.6631	9.02e-07	0.516698	0.901653	1.44e-06	0.850099	52.6725	9.28e-08
ENSG00000203786.6	-1.85019	1.26576	1.57749	3.42768	0.311725	0.0747003	0.0929322	0.0940691	0.0857671	0.10204	4.94906	8	ENSG00000203786.6	chr1	gene	152759561	152762052	+	protein_coding	KPRP	1539.33	1325	379.057	1866.33	1909	589.16	17595.3	16922	1422.06	5011.33	4773	2357.55	7.21338	14.6801	-2.9705	0.746389	1.60226	7.38765	0	13.6631	0.00517591	0.234051	0.0659816	1.97e-06	0.952087	46.5857	1.99e-07
ENSG00000111405.8	-1.76657	2.33491	1.66099	3.42756	-0.673919	0.268952	0.459676	0.398379	0.356613	0.515887	0.935583	8	ENSG00000111405.8	chr12	gene	47709734	47725567	-	protein_coding	ENDOU	14.6667	13	4.72582	6	6	1	120	122	23.0651	34	30	12.49	-0.0307868	0.851413	-3.08893	3.14724	1.79816	7.3774	0	13.6631	0.0041018	0.00365841	0.0471403	2.01e-06	0.749374	60.1535	4.03e-08
ENSG00000267397.1	-2.40729	0.561758	1.01688	3.42417	0.455123	0.449697	0.594232	0.615549	0.519829	0.648927	0.615117	8	ENSG00000267397.1	chr18	gene	35716370	35717978	+	lincRNA	AC090229.1	4.33333	4	1.52753	4.66667	6	2.3094	40	37	10.8167	6.66667	6	2.08167	-1.51736	0.560441	-4.18022	0	0.0366318	6.22928	0	13.6631	0.000486541	0.830947	0.485988	1.23e-05	0.864251	33.6669	1.44e-06
ENSG00000165194.15	-2.71125	0.747711	0.712639	3.42389	-0.0350722	0.312791	0.436106	0.424651	0.347167	0.461384	0.677649	8	ENSG00000165194.15	chrX	gene	100291644	100410273	-	protein_coding	PCDH19	16.6667	15	7.63763	11	12	3.60555	131.333	132	3.05505	18	18	2	0.0175863	0.607774	-7.01757	0	0	8.95576	0	13.6631	3.47e-06	0.764771	0.799887	2.17e-07	0.99713	77.1423	8.25e-09
ENSG00000261175.5	-3.00079	2.23379	0.42282	3.42361	-1.81097	0.399276	0.663738	0.52578	0.415977	0.673917	0.684388	8	ENSG00000261175.5	chr16	gene	86722091	86741059	+	lincRNA	LINC02188	9	9	2	1.66667	1	1.1547	76.6667	74	18.1475	9	9	4	-1.26541	0.613148	-6.39948	2.37389	0	7.44064	-1.53679	13.6631	9.29e-06	0.0164355	0.91037	1.82e-06	0.0736455	71.2725	1.37e-08
ENSG00000170426.1	-1.78136	0.880824	1.63749	3.41885	0.756664	0.107089	0.129394	0.137633	0.126251	0.14565	3.2949	8	ENSG00000170426.1	chr12	gene	56923154	56934405	-	protein_coding	SDR9C7	326	318	111.216	450.667	498	98.8956	3214	2988	491.638	853	888	279.15	4.86785	6.6955	-2.81978	0	1.79002	7.40429	0	13.6631	0.00695175	0.636376	0.0478158	1.93e-06	0.735598	43.2552	3.15e-07
ENSG00000271856.1	-1.8966	2.54989	1.51953	3.41613	-1.03035	0.634868	0.619473	0.706697	0.582931	0.566125	0.974029	8	ENSG00000271856.1	chr3	gene	108125821	108138610	+	lincRNA	LINC01215	0.666667	1	0.57735	0	0	0	11.3333	14	5.50757	2.66667	2	2.08167	-3.69643	0.8944	-1.49331	2.64552	0.777343	4.38266	-0.0566946	13.6631	0.0791878	0.00977166	0.22618	0.000331312	0.478836	22.8477	1.36e-05
ENSG00000268601.1	-1.42019	0.216708	1.99335	3.41355	1.77664	0.216982	0.257647	0.335619	0.311331	0.340922	1.0973	8	ENSG00000268601.1	chr19	gene	43794309	43795658	-	lincRNA	AC115522.1	22	22	0	55	58	6.08276	179	162	32.9697	66.6667	63	20.7445	1.25305	1.0439	-1.89538	0	2.89686	7.5876	2.22966	13.6631	0.0396982	0.995086	0.00597958	1.47e-06	0.0215489	42.8593	3.33e-07
ENSG00000118503.14	0.829426	3.4957	4.23961	3.41018	0.743912	0.0614184	0.0791437	0.0845324	0.0870868	0.100377	2.55399	8	ENSG00000118503.14	chr6	gene	137867188	137883312	+	protein_coding	TNFAIP3	1430.33	1394	357.886	2355.33	2680	568.412	16843.7	15900	2204.57	28399.7	24594	6925.06	7.88773	4.15816	0	15.4641	18.794	13.5721	0	13.6631	0.902377	2.39e-10	1.87e-11	1.28e-09	0.884057	288.932	1.35e-12
ENSG00000263155.5	-0.849613	1.12253	2.54379	3.39341	1.42126	0.327916	0.425691	0.513518	0.489341	0.559588	1.56652	8	ENSG00000263155.5	chr15	gene	57591941	57685364	+	protein_coding	MYZAP	5.33333	5	1.52753	16	16	14	46.3333	41	11.9304	23.6667	24	5.50757	-0.651326	1.77576	0	0.216001	2.25602	3.6704	0.56493	13.6631	0.632456	0.417227	0.0205866	0.00131353	0.293645	10.8594	0.000646309
ENSG00000187955.11	-1.99811	1.65495	1.39505	3.39316	-0.259896	0.680261	0.62423	0.651296	0.558963	0.489231	1.05691	8	ENSG00000187955.11	chr8	gene	120059780	120372036	+	protein_coding	COL14A1	0.333333	0	0.57735	0	0	0	6	5	1.73205	2	1	2.64575	-4.26329	0.992958	-1.47244	1.05293	0.608714	4.29659	0	13.6631	0.0820873	0.155731	0.277608	0.000390306	0.935092	15.8034	0.000100619
ENSG00000104368.17	-1.48947	-0.255642	1.90341	3.39288	2.15905	0.194482	0.216384	0.293693	0.270753	0.286891	1.33201	8	ENSG00000104368.17	chr8	gene	42175233	42207724	-	protein_coding	PLAT	33.3333	34	2.08167	110.667	97	25.4231	268.333	272	13.8684	95.6667	104	45.0814	1.88054	1.37776	-2.14418	0	2.62061	7.52938	3.4419	13.6631	0.0252594	0.99452	0.0102373	1.6e-06	0.00204835	42.0686	3.73e-07
ENSG00000057149.15	-2.98795	2.30029	0.402427	3.39038	-1.89786	0.07385	0.106888	0.0893735	0.0755615	0.108077	3.39208	8	ENSG00000057149.15	chr18	gene	63655197	63661963	-	protein_coding	SERPINB3	2650	2584	198.411	747.333	779	196.424	30652.7	27862	5110.56	3839.33	4373	1017.52	7.2371	7.07601	-10.1196	4.57317	0	11.8925	-3.12306	13.6631	5.03e-08	0.000230648	0.98744	6.84e-09	0.00383562	195.764	1.83e-11
ENSG00000180432.5	-3.38253	8.88e-16	-8.88e-16	3.38253	-1.78e-15	0.545897	0.45346	0.462425	0.552642	0.461558	0.312748	8	ENSG00000180432.5	chr3	gene	42856005	42876165	-	protein_coding	CYP8B1	0	0	0	0	0	0	5	5	1	0	0	0	-4.82718	0.396169	-6.93407	0	0	6.84943	0	13.6631	3.96e-06	1	1	4.52e-06	1	47.8672	1.68e-07
ENSG00000014257.15	-2.90145	1.89996	0.480606	3.38205	-1.41935	0.1567	0.257468	0.198553	0.166217	0.263369	2.04252	8	ENSG00000014257.15	chr3	gene	132317367	132368298	+	protein_coding	ACPP	126.667	130	8.5049	36.6667	39	9.71253	1163	1014	272.05	151.333	182	61.9785	2.66903	2.78162	-7.27554	2.09579	0	8.59264	-0.95469	13.6631	2.34e-06	0.0276215	0.93046	3.53e-07	0.178203	90.6261	2.92e-09
ENSG00000184148.3	-3.16768	1.18344	0.21369	3.38137	-0.96975	0.115754	0.157302	0.139721	0.11622	0.157646	2.45732	8	ENSG00000184148.3	chr1	gene	152970666	152972574	+	protein_coding	SPRR4	432.333	420	61.4356	187.333	185	16.6233	4479.67	3976	952.272	446	496	140.823	4.57887	3.8745	-9.51372	0.592451	0	10.4097	0	13.6631	1.06e-07	0.281616	0.993874	3.56e-08	0.538131	125.686	3.44e-10
ENSG00000276317.1	-2.96551	2.18694	0.413336	3.37885	-1.7736	0.443421	0.676675	0.578675	0.458476	0.686634	1.06204	8	ENSG00000276317.1	chr20	gene	62651272	62652186	-	antisense_RNA	AL357033.3	6.66667	8	2.3094	1.66667	2	1.52753	55.3333	51	9.29157	6.66667	5	3.78594	-1.67767	0.999318	-4.43412	1.75467	0	5.19036	-1.12704	13.6631	0.00030001	0.0510291	0.850327	7.42e-05	0.140201	35.9235	9.73e-07
ENSG00000198883.11	-2.71447	0.270932	0.662677	3.37714	0.391745	0.600925	0.659753	0.62898	0.565784	0.627912	1.83836	8	ENSG00000198883.11	chrX	gene	152988824	152994127	-	protein_coding	PNMA5	0.666667	0	1.1547	0.666667	1	0.57735	9.33333	8	6.1101	1.33333	0	2.3094	-3.92915	2.3177	-1.87405	0	0	2.7598	0	13.6631	0.0418466	0.873365	0.687486	0.00790432	0.816456	6.0421	0.00766926
ENSG00000197948.10	-2.06636	1.47572	1.30895	3.37531	-0.166775	0.0936393	0.120904	0.117095	0.10546	0.130274	2.38713	8	ENSG00000197948.10	chr5	gene	141639302	141651419	-	protein_coding	FCHSD1	633.333	648	36.2951	534.667	540	205.052	6912.33	6548	1209.38	1461	1355	334.83	5.6594	3.67541	-5.94008	2.05239	1.37624	11.7484	0	13.6631	2e-05	0.0299021	0.0954424	7.97e-09	0.99767	132.748	2.4e-10
ENSG00000224017.1	-0.115438	2.7664	3.25633	3.37177	0.489931	0.607212	0.606531	0.571545	0.562062	0.561326	1.10108	8	ENSG00000224017.1	chr7	gene	41101604	41133507	+	lincRNA	LINC01449	0.333333	0	0.57735	0.666667	0	1.1547	6.33333	6	3.51188	4.66667	5	0.57735	-3.62547	1.04876	0	2.84378	3.8549	4.12049	0	13.6631	0.958846	0.00664956	0.000914875	0.00054712	0.815689	18.1802	4.79e-05
ENSG00000275437.1	-0.796735	-0.546718	2.5708	3.36753	3.11751	0.604169	0.620348	0.629866	0.568246	0.585419	0.995689	8	ENSG00000275437.1	chr20	gene	62402236	62405935	-	sense_intronic	AL121832.3	0.666667	0	1.1547	5.66667	6	0.57735	8	8	2	4.33333	4	2.51661	-2.76421	0.91938	0	0	2.6009	4.34522	3.77235	13.6631	0.638486	0.781155	0.0106551	0.00035569	0.00107394	15.0131	0.000131223
ENSG00000260101.1	-2.02417	2.54192	1.33121	3.35538	-1.21071	0.45512	0.640195	0.635381	0.554709	0.714434	0.963707	8	ENSG00000260101.1	chr2	gene	64522187	64524093	-	lincRNA	AC008074.3	3.66667	3	2.08167	1	1	1	31.3333	31	1.52753	7.33333	8	3.05505	-2.15196	0.882689	-2.39521	2.56357	0.554832	4.51952	-0.313917	13.6631	0.0157748	0.0114496	0.294817	0.000255616	0.381905	27.2973	4.93e-06
ENSG00000136695.14	-1.24473	2.50102	2.10931	3.35404	-0.391708	0.0766075	0.103201	0.0977243	0.0920086	0.115097	2.93277	8	ENSG00000136695.14	chr2	gene	113058638	113065382	+	protein_coding	IL36RN	1142.67	1157	202.88	832.667	915	155.777	12573	11525	1914.76	4902	5045	959.525	6.69745	5.37503	-1.37793	6.2735	4.89621	11.0356	0	13.6631	0.0951867	1.14e-05	0.000126527	1.74e-08	0.980447	132.42	2.44e-10
ENSG00000184557.4	0.42478	1.78763	3.77824	3.35346	1.99061	0.190482	0.237509	0.342342	0.346883	0.374773	0.889724	8	ENSG00000184557.4	chr17	gene	78356778	78360077	-	protein_coding	SOCS3	16.6667	14	6.4291	46.3333	48	8.62168	124	127	9.84886	164	163	10.5357	1.28024	0.802401	0	3.70208	9.05968	7.57404	2.95078	13.6631	0.997647	0.00122953	1.9e-07	1.5e-06	0.00538015	67.9794	1.85e-08
ENSG00000136696.10	-1.81607	1.58585	1.53372	3.34979	-0.0521333	0.155051	0.224286	0.215495	0.196404	0.254633	1.34006	8	ENSG00000136696.10	chr2	gene	113022091	113052867	-	protein_coding	IL36B	80.6667	80	10.0167	56	57	1.73205	664.667	589	142.465	177	164	46.8722	2.52928	1.39035	-4.46365	2.21524	2.10044	10.1465	0	13.6631	0.000283501	0.0221359	0.0273812	4.87e-08	0.998224	102.188	1.34e-09
ENSG00000172602.9	-0.301932	2.29898	3.04242	3.34435	0.743439	0.230977	0.34897	0.39214	0.38621	0.466463	1.027	8	ENSG00000172602.9	chr12	gene	48857145	48865898	-	protein_coding	RND1	12	12	5	14.6667	17	4.93288	91.3333	91	8.5049	73	71	8.18535	0.356932	0.956457	0	3.80611	5.32563	6.20679	0	13.6631	0.995936	0.00100358	5.82e-05	1.28e-05	0.709494	41.5793	4.01e-07
ENSG00000249219.1	-2.67541	0.66757	0.66757	3.34298	-1.78e-15	0.589539	0.497351	0.505539	0.559673	0.461558	0.955033	8	ENSG00000249219.1	chr4	gene	9922814	9924146	+	antisense_RNA	AC108199.1	0	0	0	0	0	0	5.33333	6	3.05505	0.333333	0	0.57735	-4.70728	0.872943	-3.04169	0	0	4.48065	0	13.6631	0.00450685	0.758329	0.755033	0.000275064	1	18.1263	4.87e-05
ENSG00000154736.5	-2.66906	0.815754	0.6724	3.34146	-0.143354	0.64684	0.719339	0.728893	0.590528	0.669155	1.47963	8	ENSG00000154736.5	chr21	gene	26917912	26966513	-	protein_coding	ADAMTS5	1.33333	0	2.3094	0.666667	1	0.57735	12.3333	13	7.02377	1.33333	1	0.57735	-3.54737	1.62077	-2.02681	0	0	3.11447	0	13.6631	0.0316174	0.61218	0.682077	0.00392736	0.934668	8.43971	0.00200687
ENSG00000154451.14	0.249717	2.26865	3.59097	3.34125	1.32232	0.5598	0.671143	0.551541	0.559509	0.6709	1.30646	8	ENSG00000154451.14	chr1	gene	89258950	89272804	-	protein_coding	GBP5	0.333333	0	0.57735	2	1	2.64575	7.33333	7	3.51188	7.33333	7	3.51188	-3.17074	1.33829	0	1.634	4.06079	3.61715	0.415289	13.6631	0.904089	0.0629995	0.000614869	0.0014576	0.347149	13.0895	0.000262356
ENSG00000198092.5	-1.99289	0.65358	1.34147	3.33436	0.687891	0.185792	0.239858	0.262331	0.234002	0.278872	0.976418	8	ENSG00000198092.5	chr4	gene	68053198	68129880	-	protein_coding	TMPRSS11F	50.6667	53	4.93288	59.3333	61	10.5987	397	377	47.2864	94	86	17.4356	1.97068	0.897128	-5.64216	0	1.37429	10.5323	0	13.6631	3.33e-05	0.924947	0.0957385	3.09e-08	0.87125	95.8546	2.03e-09
ENSG00000200293.1	-2.66196	0.66757	0.66757	3.32953	-1.78e-15	0.591404	0.497351	0.505539	0.561637	0.461558	0.959099	8	ENSG00000200293.1	chr15	gene	41851913	41852029	-	rRNA	RNA5SP393	0	0	0	0	0	0	5.33333	5	3.51188	0.333333	0	0.57735	-4.71348	0.877501	-2.99994	0	0	4.42781	0	13.6631	0.00489197	0.7578	0.754512	0.000303974	1	17.7755	5.41e-05
ENSG00000136546.13	-3.32713	8.88e-16	-8.88e-16	3.32713	-1.78e-15	0.556118	0.45346	0.462425	0.562741	0.461558	0.487899	8	ENSG00000136546.13	chr2	gene	166403573	166494247	-	protein_coding	SCN7A	0	0	0	0	0	0	5.33333	3	4.04145	0	0	0	-4.85926	0.478279	-6.05081	0	0	5.9796	0	13.6631	1.66e-05	1	1	1.87e-05	1	36.9804	8.17e-07
ENSG00000168702.17	0.256065	2.40702	3.5832	3.32713	1.17618	0.626971	0.63255	0.545585	0.562741	0.56895	1.3709	8	ENSG00000168702.17	chr2	gene	140231423	142131701	-	protein_coding	LRP1B	0	0	0	1	0	1.73205	5.33333	3	4.04145	5.66667	4	3.78594	-3.70557	1.43931	0	1.85408	3.94656	3.44696	0.258108	13.6631	0.888921	0.042989	0.000767222	0.00203708	0.40346	12.733	0.000300706
ENSG00000136697.12	-2.02591	1.42164	1.29233	3.31824	-0.129315	0.143413	0.199559	0.19077	0.171524	0.220629	1.85344	8	ENSG00000136697.12	chr2	gene	113067970	113075850	+	protein_coding	IL1F10	118	115	14.7309	83.6667	81	21.1266	1000.67	876	223.768	228.667	223	68.6756	3.03323	2.3503	-4.66617	1.37819	0.999534	8.81598	0	13.6631	0.000193779	0.0951488	0.167456	2.62e-07	0.991312	77.5749	7.96e-09
ENSG00000241479.1	-0.361943	1.93342	2.95531	3.31726	1.0219	0.669024	0.677513	0.596416	0.559578	0.5697	1.3083	8	ENSG00000241479.1	chr3	gene	169447867	169477052	+	antisense_RNA	AC074033.2	0	0	0	1.33333	0	2.3094	4.66667	5	0.57735	3.66667	4	2.51661	-3.85246	1.34111	0	1.18967	2.83097	3.57587	0.0331889	13.6631	0.838399	0.128364	0.00683021	0.00158043	0.491304	10.611	0.000720124
ENSG00000205057.4	-0.966035	2.78315	2.34349	3.30953	-0.439662	0.649022	0.597157	0.637275	0.564784	0.504329	0.888717	8	ENSG00000205057.4	chr12	gene	92420094	92428148	-	protein_coding	CLLU1OS	0.333333	0	0.57735	0	0	0	6.33333	7	1.1547	3.33333	3	2.51661	-3.92688	0.801352	0	3.33571	2.35503	4.56803	0	13.6631	0.525181	0.00252717	0.0170436	0.000233264	0.885651	23.6829	1.11e-05
ENSG00000236056.1	-3.30667	8.88e-16	-8.88e-16	3.30667	-1.78e-15	0.550453	0.45346	0.462425	0.557143	0.461558	0.504444	8	ENSG00000236056.1	chr21	gene	29222321	29223257	+	processed_pseudogene	GAPDHP14	0	0	0	0	0	0	5	5	2	0	0	0	-4.84157	0.487892	-5.99934	0	0	5.9273	0	13.6631	1.81e-05	1	1	2.04e-05	1	36.5392	8.79e-07
ENSG00000260673.1	-3.3028	-1.4098	0.00374121	3.30654	1.41354	0.58631	0.659818	0.736666	0.567785	0.643413	0.986815	8	ENSG00000260673.1	chr6	gene	4599287	4602420	-	lincRNA	AL034376.2	4	3	3.60555	6.66667	6	2.08167	28.3333	33	8.96289	2.33333	2	0.57735	-1.96438	0.90908	-4.11934	-0.651401	0	4.26065	0.674107	13.6631	0.000548125	0.263754	0.998486	0.00041788	0.256526	16.0808	9.19e-05
ENSG00000184792.15	-1.23045	2.0486	2.07479	3.30524	0.0261921	0.119203	0.164066	0.160546	0.15176	0.189048	1.03019	8	ENSG00000184792.15	chr22	gene	30693782	30907824	+	protein_coding	OSBP2	170.667	175	12.0968	136.667	143	29.023	1505	1480	233.506	578.667	606	67.3003	3.82827	0.960305	-1.97282	6.5221	6.83155	15.5008	0	13.6631	0.0345498	7.61e-06	4.64e-06	2.32e-10	0.999974	242.466	4.37e-12
ENSG00000233680.4	-2.49136	-0.26793	0.812167	3.30352	1.0801	0.397854	0.482016	0.538032	0.450286	0.526127	1.36113	8	ENSG00000233680.4	chrX	gene	100887636	100888590	-	processed_pseudogene	HNRNPA1P27	7.33333	7	3.51188	11.6667	9	6.4291	56.3333	51	15.695	11.3333	9	8.73689	-0.782099	1.42368	-3.1416	0	0	4.28743	0.12759	13.6631	0.00370031	0.910432	0.619794	0.000397019	0.452803	15.2143	0.000122524
ENSG00000227096.1	-2.93458	-0.314213	0.360919	3.2955	0.675133	0.638559	0.781449	0.774183	0.629189	0.773812	1.7022	8	ENSG00000227096.1	chr10	gene	116439468	116440044	-	processed_pseudogene	HMGB3P8	2	3	1.73205	3.33333	2	4.16333	14.6667	11	8.14453	2.33333	2	2.51661	-3.04526	2.03544	-2.12353	0	0	2.55722	0	13.6631	0.0266146	0.855009	0.833206	0.0117236	0.689498	5.56763	0.0103378
ENSG00000262823.1	-2.10727	1.70685	1.18811	3.29538	-0.518739	0.656955	0.672251	0.721994	0.58863	0.605654	1.0341	8	ENSG00000262823.1	chr17	gene	4481966	4486353	-	antisense_RNA	AC127521.1	0.666667	1	0.57735	0.333333	0	0.57735	9.66667	9	2.08167	2	1	1.73205	-3.66105	0.965029	-1.71573	1.07035	0.265222	3.96955	0	13.6631	0.0545412	0.152072	0.401532	0.000732224	0.79545	15.2908	0.000119393
ENSG00000100906.10	1.36906	3.20134	4.65485	3.2858	1.45351	0.0586318	0.0699854	0.0808485	0.0849653	0.0931631	2.19386	8	ENSG00000100906.10	chr14	gene	35401511	35404749	-	protein_coding	NFKBIA	1608.67	1672	203.53	4392.67	4152	477.85	17498.3	16306	2475.18	42366.7	39819	6483.46	8.34341	3.157	3.54259	17.7028	25.4425	15.1411	2.7397	13.6631	0.00168059	4.09e-11	3.32e-13	3.14e-10	0.00812583	432.882	8.85e-14
ENSG00000169245.5	-2.43839	1.22301	0.845732	3.28413	-0.377283	0.412778	0.596646	0.557959	0.464365	0.633432	1.1036	8	ENSG00000169245.5	chr4	gene	76021117	76023497	-	protein_coding	CXCL10	7.33333	7	4.50925	3.33333	3	0.57735	53.6667	49	17.4738	9	8	4.58258	-1.26959	1.05202	-3.39743	0.364421	0	4.79566	0	13.6631	0.0022361	0.36197	0.607376	0.000152523	0.849179	24.2011	9.84e-06
ENSG00000137673.8	-3.14592	1.87406	0.12973	3.27565	-1.74433	0.626913	0.635548	0.779029	0.62999	0.638583	0.627288	8	ENSG00000137673.8	chr11	gene	102520508	102530753	-	protein_coding	MMP7	1.66667	1	1.1547	0	0	0	16.3333	15	6.1101	1.33333	1	0.57735	-3.51479	0.569295	-4.53667	1.82274	0	4.78743	-1.54483	13.6631	0.000247303	0.0451656	0.957152	0.000154862	0.0726449	38.523	6.38e-07
ENSG00000131016.16	-0.763177	2.64281	2.51131	3.27449	-0.131495	0.198761	0.338348	0.318895	0.30715	0.411479	1.38768	8	ENSG00000131016.16	chr6	gene	151239999	151358557	+	protein_coding	AKAP12	23.6667	23	6.02771	16	18	8.18535	173	166	39.9625	103.667	107	41.1015	0.934286	1.4664	0	4.00955	3.91363	6.11516	0	13.6631	0.828876	0.000676176	0.000814235	1.49e-05	0.96806	43.0984	3.22e-07
ENSG00000272636.3	-0.116592	2.7502	3.15519	3.27179	0.404998	0.613764	0.592031	0.577856	0.562724	0.538938	1.16341	8	ENSG00000272636.3	chr17	gene	142789	181636	-	protein_coding	DOC2B	0.333333	0	0.57735	0.333333	0	0.57735	6	7	2.64575	4.66667	4	2.08167	-3.70003	1.13141	0	2.77927	3.50636	3.79543	0	13.6631	0.955916	0.00754267	0.00180973	0.0010275	0.855523	16.2447	8.71e-05
ENSG00000231574.5	-1.01078	3.68402	2.2571	3.26788	-1.42692	0.531629	0.527368	0.674664	0.621604	0.617963	0.814359	8	ENSG00000231574.5	chr3	gene	177816865	177899224	+	lincRNA	LINC02015	1.66667	1	2.08167	0	0	0	12.6667	13	2.51661	5.33333	5	0.57735	-3.2171	0.727203	-0.0237772	5.96822	2.18502	4.27837	-0.810136	13.6631	0.490986	1.91e-05	0.0234496	0.000403885	0.21609	37.4936	7.52e-07
ENSG00000124215.16	-2.30196	1.05257	0.963936	3.2659	-0.0886357	0.263996	0.377921	0.363297	0.307915	0.409807	0.817185	8	ENSG00000124215.16	chr20	gene	59958427	60034011	+	protein_coding	CDH26	23.3333	24	3.05505	15	16	3.60555	167.667	171	19.218	32.3333	28	11.1505	0.544723	0.729903	-5.77256	0.162824	0	8.61346	0	13.6631	2.66e-05	0.43653	0.545415	3.43e-07	0.99335	74.8499	1e-08
ENSG00000180999.10	-1.88775	1.45526	1.37438	3.26212	-0.0808845	0.558638	0.713143	0.726463	0.630417	0.770664	1.17264	8	ENSG00000180999.10	chr1	gene	172420688	172468831	+	protein_coding	C1orf105	2.66667	3	2.51661	1.33333	2	1.1547	16	16	1	3.66667	4	0.57735	-2.76319	1.14403	-1.48573	0.596848	0.481809	3.35482	0	13.6631	0.0801707	0.283362	0.323162	0.00244145	0.963653	10.8626	0.000645438
ENSG00000279117.1	-3.6744	-0.918965	-0.413458	3.26094	0.505507	0.32653	0.387406	0.401042	0.287793	0.355367	0.944208	8	ENSG00000279117.1	chr11	gene	75260129	75262466	-	TEC	AP001972.5	29	28	7.54983	31	34	15.7162	210.333	205	43.2474	15	12	6.08276	0.634758	0.860906	-8.82726	0	0	8.46705	0	13.6631	2.58e-07	0.58757	0.932105	4.19e-07	0.922014	68.0575	1.84e-08
ENSG00000267287.1	-5.05155	8.88e-16	-1.79137	3.26018	-1.79137	0.439242	0.45346	0.640018	0.629388	0.639392	0.933314	8	ENSG00000267287.1	chr18	gene	79576460	79589010	+	processed_transcript	AC068473.3	2.33333	2	2.51661	0	0	0	16.3333	14	4.04145	0	0	0	-3.96472	0.84893	-10.0111	0	-1.34199	3.89752	-1.34331	13.6631	5.76e-08	1	0.100909	0.000842034	0.1007	52.0301	1e-07
ENSG00000225611.1	-4.0401	-0.0430317	-0.784607	3.25549	-0.741576	0.580402	0.761878	0.703001	0.498931	0.701801	1.01826	8	ENSG00000225611.1	chr3	gene	42770612	42773635	+	antisense_RNA	LINC02158	5	4	1.73205	2.66667	1	2.88675	40.6667	36	8.96289	2.66667	1	2.88675	-2.0812	0.945999	-5.38534	0	0	4.64788	0	13.6631	5.25e-05	0.981812	0.631694	0.000200792	0.656295	25.6663	7.03e-06
ENSG00000165181.16	-2.17562	0.22339	1.07517	3.2508	0.85178	0.673837	0.757548	0.699193	0.586955	0.681424	1.35929	8	ENSG00000165181.16	chr9	gene	111686173	111795008	-	protein_coding	C9orf84	0.666667	1	0.57735	1.33333	1	1.52753	8	5	5.19615	2	2	2	-3.66353	1.42074	-1.46372	0	0.0901974	3.21717	0	13.6631	0.0837009	0.896425	0.477882	0.00320309	0.590672	7.05589	0.00421535
ENSG00000185739.13	-0.681476	2.07786	2.56779	3.24927	0.489931	0.66538	0.657618	0.625496	0.5704	0.561326	1.22444	8	ENSG00000185739.13	chr16	gene	4189374	4242080	-	protein_coding	SRL	0.333333	0	0.57735	0.666667	0	1.1547	6.33333	8	3.78594	3	3	1	-3.82859	1.21674	0	1.4859	2.27229	3.57489	0	13.6631	0.68367	0.0804374	0.0199709	0.00158264	0.803338	11.1292	0.0005758
ENSG00000258545.5	-1.9881	1.03386	1.25828	3.24637	0.224415	0.670265	0.724494	0.721666	0.595152	0.655623	1.60412	8	ENSG00000258545.5	chrX	gene	120036236	120146854	+	antisense_RNA	RHOXF1-AS1	1.33333	0	2.3094	0.666667	1	0.57735	8.66667	10	3.21455	2.33333	3	2.08167	-3.62271	1.84555	-1.08515	0.0344067	0.263445	2.77838	0	13.6631	0.151124	0.515668	0.416832	0.0076027	0.896218	5.97207	0.00800854
ENSG00000179031.8	-4.32777	-2.08543	-1.08199	3.24578	1.00343	0.524534	0.656284	0.704378	0.628131	0.741701	1.14265	8	ENSG00000179031.8	chrX	gene	100910712	100911489	+	processed_pseudogene	Z73417.1	2	1	1.73205	3	3	1	17.3333	16	4.16333	1	0	1.73205	-2.96229	1.10339	-6.0397	-1.57451	-0.110818	3.40371	0.00440863	13.6631	1.7e-05	0.0693939	0.463718	0.00221674	0.509528	19.3333	3.44e-05
ENSG00000178882.14	0.547379	2.89377	3.78788	3.2405	0.894114	0.211495	0.322858	0.372654	0.380033	0.451589	0.6213	8	ENSG00000178882.14	chr12	gene	123973241	124316024	+	protein_coding	RFLNA	12.6667	11	4.72582	16	15	1.73205	88.3333	88	16.5025	127.667	129	12.0554	0.609095	0.564917	0	7.80409	9.95353	7.8439	0	13.6631	0.993413	1.07e-06	6.15e-08	1.01e-06	0.620147	90.9701	2.84e-09
ENSG00000186844.5	-2.10575	0.807711	1.13109	3.23684	0.323378	0.0999033	0.121856	0.123519	0.110711	0.130863	3.89885	8	ENSG00000186844.5	chr1	gene	152827473	152827894	+	protein_coding	LCE1A	545.667	521	159.438	621.667	693	235.256	5064.33	4838	648.816	1140.67	1045	538.907	5.42661	9.23937	-3.64129	0	0.349149	6.64695	0	13.6631	0.00138491	0.694147	0.366181	6.23e-06	0.94678	39.2235	5.72e-07
ENSG00000138623.9	-0.653845	1.36946	2.57905	3.2329	1.20959	0.113432	0.13482	0.155045	0.150647	0.167344	0.777013	8	ENSG00000138623.9	chr15	gene	74409289	74434467	-	protein_coding	SEMA7A	176.333	168	17.0978	334.667	351	71.905	1484	1419	199.602	854.667	840	51.5881	4.28504	0.692405	0	3.29327	12.2393	17.8127	1.50518	13.6631	0.998684	0.00274389	4.77e-09	3.77e-11	0.0775205	277.409	1.77e-12
ENSG00000173083.14	-2.34156	0.390803	0.878146	3.21971	0.487343	0.121111	0.145403	0.150609	0.132379	0.154914	1.33088	8	ENSG00000173083.14	chr4	gene	83292461	83335153	-	protein_coding	HPSE	271.667	269	11.2398	320.333	335	28.0416	2418	2148	472.859	413	416	52.5642	4.35146	1.37599	-9.44323	0	0	14.2945	0	13.6631	1.16e-07	0.998413	0.749046	6.6e-10	0.993068	179.595	3.24e-11
ENSG00000172155.9	-2.81989	0.73648	0.398248	3.21814	-0.338232	0.188356	0.259864	0.239236	0.196361	0.265723	1.6407	8	ENSG00000172155.9	chr1	gene	152796751	152798181	+	protein_coding	LCE1D	83	74	21	48.3333	50	20.5508	609.667	560	95.7096	82.3333	86	24.7049	2.15428	1.91505	-6.98192	0	0	8.16288	0	13.6631	3.67e-06	0.762107	0.954891	6.4e-07	0.954375	71.3302	1.36e-08
ENSG00000164746.13	-1.70786	0.892159	1.51024	3.2181	0.618083	0.322787	0.433109	0.466458	0.416055	0.506453	0.81865	8	ENSG00000164746.13	chr7	gene	48035511	48061304	+	protein_coding	C7orf57	10.6667	9	7.63763	11.3333	11	5.50757	70.3333	67	14.2945	19.6667	19	1.1547	-0.369408	0.731307	-2.56437	0	1.27913	6.2342	0	13.6631	0.0114103	0.612436	0.111086	1.22e-05	0.804589	34.6076	1.22e-06
ENSG00000183638.5	-0.968465	0.417783	2.24599	3.21445	1.82821	0.656296	0.749789	0.658322	0.580495	0.684423	1.49898	8	ENSG00000183638.5	chr8	gene	10606349	10712187	-	protein_coding	RP1L1	0.666667	0	1.1547	3.33333	3	3.51188	6.33333	7	1.1547	3.66667	2	3.78594	-3.34167	1.65452	0	0	1.47143	2.96573	0.940759	13.6631	0.532414	0.804126	0.0828666	0.00525771	0.184799	5.81491	0.00883411
ENSG00000198768.10	-2.28489	1.359	0.929346	3.21423	-0.429651	0.156804	0.225009	0.204206	0.178401	0.240559	1.13489	8	ENSG00000198768.10	chr20	gene	58459101	58515131	-	protein_coding	APCDD1L	105.333	111	9.81495	58.3333	59	5.03322	825	753	145.083	155.333	145	33.7095	2.68054	1.09303	-7.83775	1.52607	0	11.8716	0	13.6631	1.02e-06	0.0749019	0.627145	6.99e-09	0.979968	153.28	9.29e-11
ENSG00000164136.16	2.07521	2.48582	5.28285	3.20764	2.79703	0.323875	0.349064	0.567655	0.610661	0.624386	1.35208	8	ENSG00000164136.16	chr4	gene	141636599	141733987	+	protein_coding	IL15	4	3	4.58258	14.6667	13	7.63763	20	22	3.4641	81.6667	87	15.695	-0.692447	1.40929	2.79651	3.58558	6.35548	3.04528	2.42439	13.6631	0.00727536	0.0015451	1.01e-05	0.00449442	0.0150036	26.4777	5.88e-06
ENSG00000272021.1	-4.48855	-0.664894	-1.28424	3.20431	-0.619344	0.470985	0.506687	0.593457	0.606292	0.634425	1.05416	8	ENSG00000272021.1	chr5	gene	95849309	95849855	+	lincRNA	AC008592.5	1	1	1	0.333333	0	0.57735	11	12	2.64575	0	0	0	-4.10859	0.989557	-7.44589	0	-0.481473	3.65485	0	13.6631	1.82e-06	0.744084	0.319787	0.0013523	0.733235	29.8046	2.95e-06
ENSG00000233406.5	-1.74621	-1.59478	1.44841	3.19462	3.0432	0.59047	0.598143	0.717374	0.61966	0.626976	1.00245	8	ENSG00000233406.5	chr1	gene	51250603	51251472	-	processed_pseudogene	AL162430.1	1.33333	2	1.1547	10.6667	13	4.93288	12.6667	14	4.16333	3.33333	3	1.52753	-2.29176	0.927295	-1.31236	-1.03263	0.649117	3.67787	3.38415	13.6631	0.105652	0.160117	0.265187	0.00129255	0.00230029	12.6068	0.000315797
ENSG00000249304.1	-2.52445	0.66757	0.66757	3.19202	-1.78e-15	0.598071	0.497351	0.505539	0.568653	0.461558	0.800071	8	ENSG00000249304.1	chr4	gene	113943256	113944320	+	antisense_RNA	AC104779.1	0	0	0	0	0	0	4.33333	4	0.57735	0.333333	0	0.57735	-4.73534	0.713698	-3.01719	0	0	4.56288	0	13.6631	0.00472644	0.779555	0.776019	0.000235435	1	19.639	3.15e-05
ENSG00000257308.1	-2.73138	0.457074	0.457074	3.18846	-1.78e-15	0.596843	0.49265	0.500914	0.571449	0.461558	0.709445	8	ENSG00000257308.1	chr12	gene	61231159	61232937	-	processed_pseudogene	AC090017.1	0	0	0	0	0	0	4.33333	4	1.52753	0.333333	0	0.57735	-4.75422	0.633598	-3.6444	0	0	4.81121	0	13.6631	0.00137746	0.906998	0.903682	0.000148155	1	22.2219	1.59e-05
ENSG00000125780.11	-2.84721	0.749909	0.341189	3.18839	-0.40872	0.12923	0.166909	0.156514	0.131817	0.16892	3.73796	8	ENSG00000125780.11	chr20	gene	2296001	2341078	+	protein_coding	TGM3	292.333	286	113.632	178	180	57.0263	2360.33	2319	374.714	317	376	149.503	4.00732	8.51997	-4.89703	0	0	5.68769	0	13.6631	0.000126382	0.693566	0.919636	3.08e-05	0.881047	35.349	1.07e-06
ENSG00000168140.4	-1.71564	-0.183237	1.47181	3.18745	1.65505	0.120484	0.133193	0.15474	0.141756	0.152705	1.61729	8	ENSG00000168140.4	chr16	gene	4371848	4383528	+	protein_coding	VASN	214.667	215	4.50925	584	633	201.03	1797.67	1603	341.512	493.667	497	121.034	4.41648	1.8704	-4.34308	0	2.22945	11.2831	3.13655	13.6631	0.000356349	0.999735	0.0215566	1.32e-08	0.00373513	95.1486	2.13e-09
ENSG00000213904.8	-0.0168832	0.568041	3.16585	3.18274	2.59781	0.23482	0.255355	0.392687	0.392023	0.404657	1.16034	8	ENSG00000213904.8	chr19	gene	42397128	42652355	+	antisense_RNA	LIPE-AS1	11.3333	11	3.51188	50.3333	50	3.51188	78.6667	83	10.2144	78.6667	89	20.5508	0.759266	1.12724	0	0	5.19488	5.24424	3.71904	13.6631	0.999823	0.933045	7.35e-05	6.73e-05	0.0011899	26.7526	5.54e-06
ENSG00000223722.3	-1.78434	0.487258	1.39573	3.18008	0.908476	0.683807	0.704126	0.640641	0.575361	0.599368	1.06506	8	ENSG00000223722.3	chr12	gene	31754720	31755121	+	processed_pseudogene	AC023157.1	0.333333	0	0.57735	0.666667	1	0.57735	5.33333	4	2.3094	1.33333	2	1.1547	-4.06479	1.00308	-1.14526	0	0.616764	3.78323	0	13.6631	0.13649	0.787229	0.274921	0.00105171	0.56291	9.64529	0.00111504
ENSG00000179362.14	-0.309	4.28269	2.86801	3.17701	-1.41468	0.434616	0.499768	0.639686	0.629298	0.675939	1.38436	8	ENSG00000179362.14	chr15	gene	45511136	45586290	+	transcribed_processed_pseudogene	HMGN2P46	2	2	1	0.333333	0	0.57735	16.6667	17	1.52753	14.6667	15	9.50438	-2.56209	1.46102	0	5.43418	2.41593	2.86204	-0.507553	13.6631	0.9081	4.82e-05	0.0152664	0.00644417	0.315261	21.6466	1.84e-05
ENSG00000088826.17	0.198558	0.416955	3.3643	3.16575	2.94735	0.133097	0.135735	0.205841	0.206965	0.20867	0.965447	8	ENSG00000088826.17	chr20	gene	4120980	4187747	+	protein_coding	SMOX	71.6667	67	8.0829	422	448	61.2862	512	481	60.7536	555	515	69.282	3.50706	0.884653	0	0	12.2119	11.1256	9.92193	13.6631	0.999991	0.999767	4.9e-09	1.57e-08	6.38e-08	134.498	2.2e-10
ENSG00000125740.13	-1.00322	-0.0850632	2.15424	3.15746	2.23931	0.157856	0.170386	0.233291	0.222576	0.231631	0.634972	8	ENSG00000125740.13	chr19	gene	45467995	45475179	+	protein_coding	FOSB	59.3333	60	13.0128	211.333	208	40.104	421.667	381	95.7149	196.333	203	31.5331	2.74611	0.574974	-0.0268889	0	6.52493	12.7832	7.05598	13.6631	0.489469	0.999997	7.57e-06	2.75e-09	3.27e-06	129.514	2.83e-10
ENSG00000090339.8	1.27895	2.73528	4.42792	3.14898	1.69265	0.161644	0.20768	0.291015	0.30151	0.328497	1.23449	8	ENSG00000090339.8	chr19	gene	10270835	10286615	+	protein_coding	ICAM1	25.6667	21	8.0829	59.6667	52	14.1539	170.333	168	32.5628	411.333	411	63.5007	1.95334	1.23122	1.55524	7.53022	10.6157	6.42338	1.90026	13.6631	0.0713715	1.6e-06	2.81e-08	8.93e-06	0.0393562	84.7603	4.5e-09
ENSG00000107859.9	-0.4306	1.02122	2.71271	3.14331	1.69149	0.633587	0.728377	0.612542	0.57454	0.677641	1.33464	8	ENSG00000107859.9	chr10	gene	102230186	102241474	-	protein_coding	PITX3	0.333333	0	0.57735	2.33333	3	2.08167	6.66667	5	4.72582	3.66667	3	1.1547	-3.34651	1.38186	0	0.0247875	2.37857	3.17346	0.868067	13.6631	0.809153	0.507133	0.0163566	0.00348789	0.202493	7.76637	0.00285149
ENSG00000086730.16	-2.59261	-0.33232	0.546259	3.13887	0.878579	0.316068	0.383218	0.416729	0.34006	0.403235	1.42764	8	ENSG00000086730.16	chr7	gene	74199652	74229834	+	protein_coding	LAT2	18	20	5.2915	22.6667	22	7.02377	118.333	120	39.5264	20	19	10.5357	0.259206	1.53229	-4.07062	0	0	5.08111	0	13.6631	0.000600882	0.916296	0.807766	9.03e-05	0.59538	22.9959	1.31e-05
ENSG00000214313.8	-0.152447	0.819895	2.98563	3.13808	2.16573	0.45246	0.51028	0.639225	0.635253	0.677652	1.26031	8	ENSG00000214313.8	chr7	gene	99980762	99987535	+	transcribed_unprocessed_pseudogene	AZGP1P1	1.66667	2	0.57735	6.33333	6	1.52753	15.3333	15	8.5049	13.3333	12	8.0829	-1.85935	1.26893	0	0	2.75757	2.98784	1.52712	13.6631	0.960771	0.624143	0.00788828	0.00502885	0.0752902	8.21117	0.00225652
ENSG00000275011.1	-0.00795552	1.85687	3.12038	3.12833	1.26351	0.321861	0.424849	0.514124	0.513679	0.583754	1.13665	8	ENSG00000275011.1	chr17	gene	8063936	8072533	+	unprocessed_pseudogene	AC129492.6	4.66667	5	0.57735	10.6667	7	9.07377	35.3333	33	8.73689	33.3333	31	8.73689	-0.734479	1.09537	0	1.92708	3.94062	3.95883	0.431304	13.6631	0.999519	0.0375212	0.000773832	0.000746993	0.33771	17.4889	5.9e-05
ENSG00000187689.9	-1.5729	1.57541	1.54842	3.12132	-0.0269924	0.428529	0.610799	0.597564	0.537529	0.691647	0.891531	8	ENSG00000187689.9	chr4	gene	70518540	70532742	+	protein_coding	AMTN	4	4	1	3.33333	3	2.51661	30.3333	34	8.14453	9	9	1	-1.65772	0.804286	-1.49071	1.05045	1.02335	4.40046	0	13.6631	0.079386	0.156049	0.162125	0.000319909	0.990486	20.1136	2.77e-05
ENSG00000274698.1	-3.12008	8.88e-16	-8.88e-16	3.12008	-1.78e-15	0.566034	0.45346	0.462425	0.572542	0.461558	0.794696	8	ENSG00000274698.1	chr16	gene	68450283	68452318	+	lincRNA	AC099521.2	0	0	0	0	0	0	5.33333	3	4.93288	0	0	0	-4.88968	0.708678	-4.44923	0	0	4.39866	0	13.6631	0.000291666	1	1	0.000321009	1	21.1943	2.07e-05
ENSG00000243024.6	-2.432	1.97875	0.681098	3.11309	-1.29765	0.655064	0.638484	0.754628	0.622955	0.605497	1.30185	8	ENSG00000243024.6	chr12	gene	64222337	64397065	+	transcribed_processed_pseudogene	AC012158.1	2	1	2.64575	0	0	0	10.3333	9	3.21455	2	2	2	-3.76367	1.33124	-1.89465	1.32859	0	2.9399	-0.426051	13.6631	0.039995	0.103507	0.677377	0.00552488	0.341121	12.818	0.000291013
ENSG00000167755.14	-1.33611	0.126375	1.76779	3.1039	1.64142	0.147743	0.16601	0.203592	0.190504	0.204995	2.06665	8	ENSG00000167755.14	chr19	gene	50958631	50969673	-	protein_coding	KLK6	92	85	25.2389	210.667	211	21.5019	622.333	551	131.424	239	274	72.1734	3.10907	2.83966	-1.35001	0	2.23794	6.55372	1.85679	13.6631	0.0994767	0.996817	0.0212175	7.23e-06	0.0425159	33.3579	1.52e-06
ENSG00000128342.4	-1.86497	1.95127	1.23844	3.10341	-0.712829	0.235463	0.381327	0.332125	0.292767	0.419141	0.677205	8	ENSG00000128342.4	chr22	gene	30240447	30246851	-	protein_coding	LIF	29.3333	34	12.6623	11.6667	12	2.51661	182	183	5.56776	46.6667	47	2.51661	0.680891	0.607422	-4.71337	3.20083	0.921163	9.21843	0	13.6631	0.000177457	0.00329149	0.186473	1.54e-07	0.802793	103.778	1.21e-09
ENSG00000171124.12	-0.14366	0.551524	2.95831	3.10197	2.40678	0.12502	0.132477	0.180065	0.178806	0.184097	0.843186	8	ENSG00000171124.12	chr19	gene	5842888	5851474	-	protein_coding	FUT3	105.667	103	5.50757	446	456	42.8836	768.333	698	156.813	650.333	645	77.1384	3.8785	0.755181	0	0	12.5149	13.5275	8.79335	13.6631	0.999999	0.999157	3.6e-09	1.34e-09	2.69e-07	172.831	4.19e-11
ENSG00000230836.1	-0.306836	1.2293	2.78599	3.09282	1.55668	0.69543	0.730928	0.608445	0.578502	0.620723	0.881024	8	ENSG00000230836.1	chr2	gene	74940258	74942670	+	lincRNA	LINC01293	0	0	0	1.33333	1	1.52753	4	4	1	3	2	1.73205	-3.82949	0.79338	0	0.352206	3.29546	4.0615	1.00686	13.6631	0.88571	0.36715	0.00273573	0.000612255	0.16596	13.6308	0.000214344
ENSG00000134242.15	-2.40572	2.86553	0.678668	3.08439	-2.18687	0.514456	0.59085	0.665291	0.553654	0.625277	1.09573	8	ENSG00000134242.15	chr1	gene	113813811	113871759	-	protein_coding	PTPN22	4	4	2	0.333333	0	0.57735	27.6667	20	14.1539	4.33333	5	1.1547	-2.56815	1.04188	-2.67696	3.09326	0	3.68834	-1.8596	13.6631	0.00918703	0.00407619	0.691849	0.00126553	0.0424095	28.1666	4.11e-06
ENSG00000100292.16	-1.23421	0.828722	1.8475	3.08171	1.01878	0.111743	0.130649	0.14361	0.135277	0.15127	2.56826	8	ENSG00000100292.16	chr22	gene	35380361	35394214	+	protein_coding	HMOX1	256	251	13.2288	447.333	415	146.206	2012.33	1870	256.114	804	761	269.089	4.60128	4.20095	-1.02261	0	2.87928	7.50799	0.060575	13.6631	0.16213	0.733505	0.00618875	1.65e-06	0.476295	46.4561	2.03e-07
ENSG00000185966.3	-1.42752	0.643677	1.65245	3.07997	1.00878	0.0703721	0.0811336	0.0870357	0.0808024	0.0903297	4.72815	8	ENSG00000185966.3	chr1	gene	152565654	152566772	-	protein_coding	LCE3E	2191.33	1925	763.188	4217.33	4536	637.798	19732.7	18270	3145.34	7265	8184	2360.7	7.82455	13.4284	-1.65783	0	2.04569	7.02459	0.0265164	13.6631	0.0600618	0.874488	0.0302702	3.43e-06	0.48963	39.3804	5.58e-07
ENSG00000133063.15	-2.62239	0.457074	0.457074	3.07946	-1.78e-15	0.603185	0.49265	0.500914	0.578069	0.461558	0.723377	8	ENSG00000133063.15	chr1	gene	203212827	203273641	-	protein_coding	CHIT1	0	0	0	0	0	0	4	4	1	0.333333	0	0.57735	-4.77454	0.645286	-3.34833	0	0	4.47811	0	13.6631	0.00246385	0.90518	0.901849	0.000276129	1	19.9072	2.93e-05
ENSG00000254966.1	-1.89424	-0.0281718	1.18423	3.07847	1.2124	0.237018	0.284019	0.330355	0.289945	0.329481	1.02674	8	ENSG00000254966.1	chr11	gene	18706537	18740568	+	antisense_RNA	AC103974.1	28.6667	31	5.85947	49	59	19.975	180.333	165	26.5581	46.6667	50	10.4083	1.16171	0.956145	-3.85843	0	0.570321	7.33104	0.659275	13.6631	0.000906278	0.9994	0.288865	2.15e-06	0.260343	44.91	2.5e-07
ENSG00000267747.1	-1.54374	1.97098	1.53132	3.07506	-0.439662	0.703231	0.639761	0.677361	0.582742	0.504329	1.1324	8	ENSG00000267747.1	chr17	gene	43544785	43610338	+	antisense_RNA	AC068675.1	0.333333	0	0.57735	0	0	0	5.66667	6	2.51661	2.33333	3	2.08167	-4.19538	1.08973	-0.740692	1.4539	0.751408	3.41112	0	13.6631	0.237666	0.0845705	0.234139	0.00218176	0.855394	12.2956	0.000356848
ENSG00000084110.10	-3.699	1.00082	-0.624647	3.07436	-1.62547	0.162883	0.237423	0.18913	0.142513	0.22394	2.68584	8	ENSG00000084110.10	chr12	gene	95972662	95996365	-	protein_coding	HAL	217.667	204	35.5293	55.6667	60	14.9778	1634.67	1632	255.01	130.667	125	78.6532	3.05443	4.56267	-7.75745	0.00161304	0	6.81426	-1.30756	13.6631	1.14e-06	0.500134	0.816183	4.77e-06	0.106342	67.1389	2.01e-08
ENSG00000125571.9	-2.18246	1.42314	0.887309	3.06976	-0.53583	0.207423	0.313074	0.278937	0.240756	0.336087	1.56953	8	ENSG00000125571.9	chr2	gene	112912971	112918882	+	protein_coding	IL37	48.6667	48	11.0151	23	25	4.3589	307	302	11.3578	69	64	30.8058	1.41151	1.78128	-4.27133	1.01268	0	6.44136	0	13.6631	0.000408611	0.164432	0.616755	8.68e-06	0.842758	48.895	1.48e-07
ENSG00000236675.1	-1.48684	0.812902	1.58117	3.068	0.768264	0.224185	0.293733	0.323587	0.294465	0.350328	0.733445	8	ENSG00000236675.1	chr1	gene	155230975	155234325	+	unprocessed_pseudogene	MTX1P1	27.3333	25	4.04145	32.6667	30	7.37111	169.667	160	18.5023	58.3333	60	5.68624	1.08324	0.653874	-2.68554	0	2.22107	8.68503	0	13.6631	0.00902736	0.777844	0.0218966	3.12e-07	0.786325	67.82	1.88e-08
ENSG00000080644.15	-0.961326	0.959669	2.10608	3.0674	1.14641	0.453185	0.567512	0.64051	0.602096	0.692252	0.824257	8	ENSG00000080644.15	chr15	gene	78593052	78621295	-	protein_coding	CHRNA3	3	4	1.73205	4.33333	4	1.52753	19.6667	20	2.51661	9	8	1.73205	-1.81552	0.736701	0	0	2.01193	4.0005	0.246407	13.6631	0.538975	0.533052	0.0322211	0.000688861	0.405981	13.5668	0.000219462
ENSG00000274428.1	-2.39804	-0.62765	0.669138	3.06717	1.29679	0.627549	0.683435	0.573886	0.581672	0.641567	1.40441	8	ENSG00000274428.1	chr1	gene	146409903	146410062	+	snRNA	U1	0.333333	0	0.57735	1.33333	1	1.52753	4.66667	5	0.57735	1	0	1.73205	-4.14143	1.49375	-1.82277	0	0	2.90777	0.378499	13.6631	0.045447	0.704719	0.693956	0.00588206	0.361051	6.48576	0.00586507
ENSG00000179817.5	-1.07265	1.99448	1.99448	3.06713	-1.78e-15	0.728111	0.639969	0.646352	0.5776	0.461558	1.05955	8	ENSG00000179817.5	chr11	gene	18172837	18174280	+	protein_coding	MRGPRX4	0	0	0	0	0	0	4	4	1	2.66667	2	3.05505	-4.39938	0.996223	-0.0999689	1.5569	1.54152	3.58561	0	13.6631	0.467438	0.0713606	0.0732163	0.00154784	1	12.363	0.000347461
ENSG00000163734.4	0.184179	1.62444	3.24841	3.06424	1.62397	0.423134	0.517887	0.628495	0.632231	0.6992	0.653297	8	ENSG00000163734.4	chr4	gene	74036589	74038807	-	protein_coding	CXCL3	2	2	1	5	5	2	16	15	3.60555	17	17	8	-1.74437	0.588797	0	1.57136	4.66221	4.25501	1.163	13.6631	0.988766	0.0694884	0.00019548	0.000422015	0.132497	20.501	2.49e-05
ENSG00000232803.1	-1.27887	1.62762	1.785	3.06387	0.157379	0.69467	0.674183	0.686166	0.592774	0.568628	1.0941	8	ENSG00000232803.1	chr20	gene	62663019	62666724	-	antisense_RNA	SLCO4A1-AS1	0.666667	0	1.1547	0.333333	0	0.57735	5.66667	6	1.52753	2	2	1	-3.92324	1.0398	-0.393681	0.91295	1.12193	3.41444	0	13.6631	0.353133	0.189521	0.141326	0.00216738	0.948756	10.1799	0.000872372
ENSG00000108551.4	0.154181	1.56954	3.21641	3.06222	1.64687	0.306885	0.383934	0.49365	0.496099	0.54712	1.22683	8	ENSG00000108551.4	chr17	gene	17494437	17496395	-	protein_coding	RASD1	5.33333	5	1.52753	13.6667	17	6.65833	38.3333	41	9.29157	39.6667	38	8.62168	-0.479461	1.22018	0	1.34293	4.06461	3.76319	1.07034	13.6631	0.989169	0.100606	0.000608914	0.00109304	0.151837	16.0973	9.14e-05
ENSG00000166922.8	-1.09433	2.13311	1.96463	3.05895	-0.168485	0.180056	0.283248	0.266704	0.251874	0.333541	0.63271	8	ENSG00000166922.8	chr15	gene	32641676	32697098	+	protein_coding	SCG5	42.6667	43	8.5049	26.6667	28	4.16333	272.667	263	42.336	123	118	9.53939	1.59502	0.573295	-0.691893	5.28343	4.77684	10.7963	0	13.6631	0.250297	6.27e-05	0.000157722	2.28e-08	0.997461	135.904	2.06e-10
ENSG00000143882.10	-1.20284	1.48213	1.84807	3.05091	0.365943	0.123291	0.157024	0.161889	0.152749	0.181075	2.45099	8	ENSG00000143882.10	chr2	gene	10721649	10785110	+	protein_coding	ATP6V1C2	173	175	7.2111	178.333	186	37.099	1264.33	1164	246.334	523.667	624	174.649	3.81527	3.85632	-0.837791	1.56354	2.66764	6.83725	0	13.6631	0.208282	0.0703936	0.00934648	4.6e-06	0.952544	45.9004	2.18e-07
ENSG00000184988.8	0.280477	3.15062	3.33036	3.04989	0.179747	0.326057	0.515635	0.522985	0.529341	0.66315	1.16021	8	ENSG00000184988.8	chr17	gene	43211835	43220041	+	protein_coding	TMEM106A	5.66667	6	4.50925	4	3	2.64575	31.3333	36	8.96289	34.6667	35	4.50925	-1.0746	1.12706	0	3.92869	4.19722	3.64772	0	13.6631	0.972737	0.000792085	0.000471954	0.00137014	0.926298	20.8082	2.29e-05
ENSG00000165617.14	-0.145983	0.338238	2.90383	3.04981	2.56559	0.302775	0.323456	0.472865	0.468416	0.482042	1.36861	8	ENSG00000165617.14	chr14	gene	58633967	58648321	+	protein_coding	DACT1	6.66667	7	1.52753	31.3333	38	14.2244	44.6667	36	17.673	40.6667	39	21.5484	-0.0906116	1.43563	0	0	3.36023	3.65225	2.71064	13.6631	0.986524	0.946836	0.00240937	0.00135801	0.00861155	12.9525	0.000276391
ENSG00000100368.13	-2.86169	-0.150755	0.186031	3.04772	0.336786	0.312933	0.392176	0.399613	0.31272	0.392006	1.00547	8	ENSG00000100368.13	chr22	gene	36913628	36940449	+	protein_coding	CSF2RB	23	23	5	22.3333	20	13.6504	142.333	139	10.4083	18.3333	19	6.02771	0.378488	0.930846	-6.1662	0	0	6.78698	0	13.6631	1.36e-05	0.983545	0.977361	4.98e-06	0.950759	46.1155	2.12e-07
ENSG00000073737.16	-0.985545	0.971617	2.0614	3.04695	1.08978	0.162724	0.201753	0.237099	0.22607	0.255603	1.81515	8	ENSG00000073737.16	chr2	gene	169064789	169096167	+	protein_coding	DHRS9	57.3333	57	7.50555	88.3333	83	12.8582	363.667	337	48.8092	184.333	210	60.7152	2.35095	2.26804	0	0	2.97252	6.01226	0.233243	13.6631	0.523091	0.536543	0.00515579	1.77e-05	0.409564	31.9938	1.94e-06
ENSG00000100985.7	-0.857704	1.44242	2.18837	3.04608	0.745955	0.163387	0.216031	0.243152	0.233466	0.272911	1.29848	8	ENSG00000100985.7	chr20	gene	46008908	46016561	+	protein_coding	MMP9	53.6667	46	17.7858	66	72	12.1655	339	320	43.715	180.667	188	37.5411	2.19367	1.32612	0	1.77838	4.24408	7.61039	0	13.6631	0.768839	0.0487961	0.000430465	1.42e-06	0.783668	57.0295	5.64e-08
ENSG00000231437.3	0.437883	2.21647	3.48273	3.04485	1.26626	0.372708	0.490184	0.587199	0.599395	0.678707	0.972239	8	ENSG00000231437.3	chr1	gene	111989770	111998842	+	lincRNA	LINC01750	3	3	2	5	5	0	20.3333	21	3.05505	26.6667	32	9.2376	-1.37872	0.89236	0	2.62707	4.47584	3.61142	0.41529	13.6631	0.933973	0.0101137	0.000277762	0.00147121	0.343895	18.1114	4.89e-05
ENSG00000196136.17	-1.38627	0.910145	1.65563	3.0419	0.745484	0.704384	0.67204	0.619766	0.577317	0.537378	1.34585	8	ENSG00000196136.17	chr14	gene	94612377	94624055	+	protein_coding	SERPINA3	0	0	0	0.666667	0	1.1547	4.33333	5	2.08167	1.33333	2	1.1547	-4.30712	1.39946	-0.463552	0	0.894234	2.98979	0	13.6631	0.331513	0.559722	0.194777	0.00500442	0.660492	6.59377	0.00550269
ENSG00000112303.13	-0.422628	2.61852	2.61852	3.04115	-1.78e-15	0.70786	0.611394	0.618072	0.583352	0.461558	0.622551	8	ENSG00000112303.13	chr6	gene	132743870	132763459	-	protein_coding	VNN2	0	0	0	0	0	0	4	5	1.73205	2.66667	3	1.52753	-4.2631	0.565828	0	3.5193	3.48127	4.6516	0	13.6631	0.860783	0.00176022	0.00189681	0.000199279	1	26.287	6.13e-06
ENSG00000254704.3	-3.04115	8.88e-16	-8.88e-16	3.04115	-1.78e-15	0.576966	0.45346	0.462425	0.583352	0.461558	0.360733	8	ENSG00000254704.3	chr11	gene	59287339	59289486	-	processed_pseudogene	AP002358.2	0	0	0	0	0	0	4	5	1.73205	0	0	0	-4.92268	0.415092	-5.49103	0	0	5.43092	0	13.6631	4.34e-05	1	1	4.83e-05	1	33.1007	1.59e-06
ENSG00000127329.15	-1.85941	2.20615	1.17698	3.0364	-1.02917	0.323921	0.530488	0.445134	0.386382	0.570774	1.20989	8	ENSG00000127329.15	chr12	gene	70515866	70637440	-	protein_coding	PTPRB	12	12	2	5.66667	2	6.35085	76	74	6.245	19	17	4.3589	-0.5891	1.196	-2.42603	2.07903	0.363559	4.81924	-0.0467318	13.6631	0.014874	0.0285198	0.361155	0.000145916	0.484685	30.3516	2.65e-06
ENSG00000110675.12	-3.27979	-0.16708	-0.245214	3.03457	-0.0781342	0.177943	0.218352	0.212208	0.16489	0.207852	2.00337	8	ENSG00000110675.12	chr11	gene	107591091	107666779	+	protein_coding	ELMOD1	137.333	129	27.4651	100.333	86	25.697	952	936	140.684	97.6667	90	47.9618	2.82078	2.68887	-7.81318	0	0	7.52477	0	13.6631	1.05e-06	0.984961	0.977446	1.61e-06	0.994847	62.7329	3.09e-08
ENSG00000235942.2	-2.44917	0.529281	0.585313	3.03449	0.0560328	0.11486	0.14026	0.138631	0.120472	0.144891	3.37479	8	ENSG00000235942.2	chr1	gene	152842868	152843983	+	protein_coding	LCE6A	404.667	351	116.2	358.333	343	95.9236	3185.33	3104	351.137	551	625	238.761	4.70409	7.0075	-4.76617	0	0	6.37952	0	13.6631	0.000160886	0.88752	0.861409	9.6e-06	0.994004	41.4736	4.07e-07
ENSG00000125895.5	-0.299758	0.295536	2.73112	3.03087	2.43558	0.503222	0.541375	0.641777	0.625542	0.656626	0.931601	8	ENSG00000125895.5	chr20	gene	1180561	1185415	-	protein_coding	TMEM74B	1.33333	2	1.1547	7	5	4.3589	11.3333	11	2.51661	8	8	1	-2.16012	0.847059	0	0	2.9308	3.52752	2.37549	13.6631	0.93047	0.920758	0.0056055	0.00173462	0.0164043	11.2731	0.000541805
ENSG00000204544.5	1.00031	4.03063	4.03063	3.03032	-1.78e-15	0.615898	0.504652	0.512723	0.581113	0.461558	0.541392	8	ENSG00000204544.5	chr6	gene	30983718	30989903	+	protein_coding	MUC21	0	0	0	0	0	0	4	3	1.73205	7.33333	7	3.51188	-3.91569	0.510518	0.000705186	8.40496	8.27265	4.88989	0	13.6631	0.499967	4.57e-07	5.49e-07	0.00012809	1	61.539	3.49e-08
ENSG00000169994.18	-2.01954	1.00372	1.00372	3.02326	-1.78e-15	0.662962	0.556537	0.563866	0.585509	0.461558	0.713627	8	ENSG00000169994.18	chr2	gene	127535802	127637729	+	protein_coding	MYO7B	0	0	0	0	0	0	4	4	2	0.666667	1	0.57735	-4.66004	0.637083	-1.92671	0.00837901	0.0082701	4.32932	0	13.6631	0.0375669	0.496977	0.49705	0.000366154	1	17.6292	5.65e-05
ENSG00000198758.10	-1.70993	1.31333	1.31333	3.02326	-1.78e-15	0.671197	0.566321	0.573525	0.585509	0.461558	1.32983	8	ENSG00000198758.10	chr1	gene	109750080	109764027	-	protein_coding	EPS8L3	0	0	0	0	0	0	4	4	2	1.33333	0	2.3094	-4.63917	1.37436	-0.902221	0.471944	0.466016	2.94759	0	13.6631	0.193325	0.324092	0.326327	0.00543652	1	8.35374	0.00209688
ENSG00000167207.12	-0.337026	1.68116	2.67789	3.01492	0.996736	0.0975716	0.115367	0.12658	0.124437	0.138831	1.6161	8	ENSG00000167207.12	chr16	gene	50693603	50734041	+	protein_coding	NOD2	349.333	352	6.4291	621.667	723	190.427	2768.67	2576	347.657	1988	1645	596.693	5.26754	1.86815	0	4.31974	9.69827	11.8469	0	13.6631	0.99989	0.000372546	8.41e-08	7.18e-09	0.506738	144.326	1.38e-10
ENSG00000273812.1	1.72797	1.08311	4.74285	3.01487	3.65974	0.54965	0.500095	0.481461	0.58667	0.540519	0.865204	8	ENSG00000273812.1	chr20	gene	62596732	62603115	-	lincRNA	BX640514.2	0.333333	0	0.57735	6.33333	6	1.52753	5	6	2.64575	14.3333	14	5.50757	-2.5557	0.777206	1.50231	0.188498	8.81806	3.89571	5.58162	13.6631	0.0779203	0.426802	2.62e-07	0.000844036	3.71e-05	39.6062	5.39e-07
ENSG00000165795.23	-1.38145	2.13111	1.63179	3.01324	-0.499324	0.0648451	0.084911	0.0800731	0.0744024	0.0924159	2.09782	8	ENSG00000165795.23	chr14	gene	21016763	21070872	-	protein_coding	NDRG2	3048	3052	117.051	2204.33	2152	103.905	27788.7	25860	3965.88	10862.3	10806	2016.09	8.01492	2.91567	-3.44503	7.8014	4.62078	15.8467	0	13.6631	0.00203565	1.07e-06	0.000210941	1.74e-10	0.996522	302.845	9.84e-13
ENSG00000167941.2	-4.00707	1.1409	-0.99673	3.01034	-2.13763	0.549627	0.733318	0.650466	0.446128	0.659315	1.09422	8	ENSG00000167941.2	chr17	gene	43753731	43758788	-	protein_coding	SOST	8	9	2.64575	1.33333	1	1.52753	50	52	9.16515	3	3	2	-2.00885	1.03994	-5.36501	0.18842	0	4.4188	-1.69202	13.6631	5.44e-05	0.433049	0.506719	0.00030888	0.0568494	32.4136	1.8e-06
ENSG00000084710.13	-4.20849	0.0608344	-1.21019	2.9983	-1.27102	0.441466	0.594254	0.51432	0.335731	0.520539	1.18175	8	ENSG00000084710.13	chr2	gene	25042130	25159137	+	protein_coding	EFR3B	19.6667	19	9.0185	5	5	1	110.667	99	24.6644	6.66667	4	5.50757	-0.666471	1.15659	-6.75793	0	-0.380003	5.53453	-0.484132	13.6631	5.23e-06	0.977681	0.355587	4.02e-05	0.318597	41.9815	3.78e-07
ENSG00000108342.12	-0.590459	2.40363	2.40363	2.99409	-1.78e-15	0.723272	0.627372	0.633883	0.585288	0.461558	0.633154	8	ENSG00000108342.12	chr17	gene	40015361	40017813	+	protein_coding	CSF3	0	0	0	0	0	0	4	4	2	2.33333	2	1.52753	-4.32445	0.573624	0	2.95401	2.92367	4.49842	0	13.6631	0.772223	0.00534872	0.00567657	0.000265685	1	23.1367	1.27e-05
ENSG00000158859.9	0.777267	2.50996	3.77072	2.99345	1.26076	0.446203	0.57484	0.60557	0.636283	0.732257	1.01563	8	ENSG00000158859.9	chr1	gene	161184308	161199056	-	protein_coding	ADAMTS4	1.33333	1	0.57735	2.66667	3	0.57735	13	10	9.84886	17.6667	17	4.04145	-2.13713	0.942868	0	2.70517	4.71198	3.22649	0.366732	13.6631	0.692859	0.00870112	0.000178603	0.00313769	0.36315	16.58	7.83e-05
ENSG00000188505.4	-1.18022	1.07519	1.81107	2.9913	0.735883	0.0705427	0.0830168	0.0872218	0.0820503	0.0929933	4.09937	8	ENSG00000188505.4	chr19	gene	39196961	39201884	+	protein_coding	NCCRP1	2038	2068	469.719	3313	3205	516.538	18001.7	16337	3240.36	7711	8944	2166	7.69793	10.1785	-0.800793	0.283886	2.91469	7.60702	0	13.6631	0.218478	0.390378	0.00577421	1.42e-06	0.805649	51.0496	1.13e-07
ENSG00000237927.1	1.21498	3.51334	4.20369	2.98871	0.690348	0.522829	0.596278	0.539373	0.601464	0.6663	1.24598	8	ENSG00000237927.1	chr6	gene	159586955	159589169	-	lincRNA	AL078604.2	0.666667	1	0.57735	1	1	1	6.33333	7	2.08167	15	16	9.53939	-3.0083	1.2479	0.368083	3.77323	5.31706	2.95987	0	13.6631	0.360256	0.00107504	5.94e-05	0.00530499	0.678015	18.7548	4.05e-05
ENSG00000258604.1	-1.56447	1.42134	1.42134	2.9858	-1.78e-15	0.703876	0.602502	0.609278	0.587765	0.461558	0.843171	8	ENSG00000258604.1	chr14	gene	21024172	21029271	+	lincRNA	AL161668.3	0	0	0	0	0	0	3.66667	3	1.1547	1.33333	1	1.52753	-4.56409	0.755166	-0.922827	0.804731	0.795781	3.88786	0	13.6631	0.186529	0.217587	0.220114	0.000856918	1	14.3434	0.000165717
ENSG00000140534.13	-3.05452	2.45531	-0.0687611	2.98576	-2.52407	0.254416	0.471386	0.314222	0.239769	0.463644	0.87074	8	ENSG00000140534.13	chr15	gene	89575482	89631056	+	protein_coding	TICRR	49.6667	56	12.741	6	5	3.60555	300.333	285	48.8399	34.6667	25	18.5023	0.674815	0.782832	-9.12709	3.48934	0	9.3605	-3.71522	13.6631	1.74e-07	0.0018664	0.998476	1.29e-07	0.00119868	141.38	1.58e-10
ENSG00000175352.10	-0.814838	1.12044	2.1605	2.97534	1.04007	0.271884	0.352442	0.407601	0.386568	0.446911	0.516284	8	ENSG00000175352.10	chr11	gene	8980576	9004049	-	protein_coding	NRIP3	12	12	3	18	20	4.3589	74.6667	82	15.3731	39.6667	40	7.50555	0.171335	0.494968	0	0.485721	4.0469	7.2632	0.127427	13.6631	0.825068	0.317431	0.000628878	2.38e-06	0.450237	48.8195	1.49e-07
ENSG00000255398.2	0.33107	2.43042	3.30586	2.97479	0.875438	0.168207	0.237645	0.275178	0.278156	0.324888	0.934335	8	ENSG00000255398.2	chr12	gene	122714756	122716892	-	protein_coding	HCAR3	33.6667	32	13.5769	44.3333	52	17.7858	193.333	180	35.9073	238.667	260	44.0606	1.76965	0.850047	0	6.5285	9.08861	7.70036	0	13.6631	0.999623	7.53e-06	1.83e-07	1.24e-06	0.65802	86.3085	4e-09
ENSG00000272155.1	-1.22176	1.74987	1.74712	2.96888	-0.00274619	0.607329	0.695471	0.70469	0.629231	0.714677	1.27286	8	ENSG00000272155.1	chr8	gene	65714334	65714778	-	antisense_RNA	AC055822.1	1.33333	1	1.52753	1	1	1	10.3333	11	6.02771	3.66667	3	2.08167	-3.20506	1.28753	-0.321799	0.950222	0.934357	2.75759	0	13.6631	0.379382	0.181137	0.185244	0.00788625	0.998776	7.78733	0.0028197
ENSG00000224831.3	0.850531	0.360559	3.81663	2.9661	3.45607	0.490631	0.45746	0.573091	0.613157	0.586952	1.04001	8	ENSG00000224831.3	chr3	gene	149982181	149983308	-	processed_pseudogene	AC117395.2	1	1	1	10.3333	11	2.08167	8.33333	7	3.21455	14	13	5.56776	-2.00168	0.972209	0	0	4.98456	3.25202	4.24384	13.6631	0.619964	0.915383	0.000107996	0.00298309	0.000431892	18.3504	4.56e-05
ENSG00000259153.1	-1.36613	1.01876	1.59428	2.96041	0.575528	0.182663	0.23999	0.257499	0.237858	0.284263	1.13587	8	ENSG00000259153.1	chr14	gene	70810205	70815403	+	lincRNA	AC004816.1	50	53	6.08276	54.3333	48	17.3877	296.667	284	48.2632	111.333	114	13.2035	1.89154	1.09434	-1.91604	0.0747101	2.20619	7.87867	0	13.6631	0.0382608	0.470765	0.0225128	9.58e-07	0.912105	59.9006	4.14e-08
ENSG00000172073.3	-1.39582	1.25037	1.55893	2.95475	0.308567	0.639029	0.730444	0.71724	0.628681	0.721408	1.16986	8	ENSG00000172073.3	chr2	gene	88524651	88529584	+	protein_coding	TEX37	1.33333	1	1.52753	1.33333	1	1.52753	8.66667	7	4.72582	2.66667	3	0.57735	-3.30075	1.14022	-0.580072	0.320993	0.729795	2.91183	0	13.6631	0.287442	0.382654	0.241418	0.00582827	0.863533	7.50301	0.00328772
ENSG00000211448.11	-3.28242	1.25115	-0.327837	2.95458	-1.57899	0.280335	0.431485	0.342331	0.254156	0.414955	1.15783	8	ENSG00000211448.11	chr14	gene	80197527	80387757	-	protein_coding	DIO2	42.6667	41	10.5987	9.66667	8	3.78594	249.667	257	48.4183	25.3333	23	11.6762	0.62958	1.12383	-7.68013	0.549055	0	7.25443	-1.31619	13.6631	1.28e-06	0.296035	0.958474	2.41e-06	0.104906	77.318	8.13e-09
ENSG00000197696.9	-2.59192	0.483436	0.357143	2.94907	-0.126293	0.161623	0.206596	0.198635	0.166067	0.21009	1.20374	8	ENSG00000197696.9	chr15	gene	84655129	84658563	-	protein_coding	NMB	135.667	130	28.9194	95.3333	98	13.2035	881	881	55	133.667	128	16.2583	2.91043	1.18731	-9.03931	0	0	10.7711	0	13.6631	1.95e-07	0.980932	0.994832	2.34e-08	0.999138	129.002	2.9e-10
ENSG00000118849.9	-0.693737	3.45643	2.25418	2.94791	-1.20226	0.439028	0.57858	0.621567	0.595142	0.704418	1.35466	8	ENSG00000118849.9	chr3	gene	158696892	158732696	-	protein_coding	RARRES1	3.66667	3	3.05505	0.666667	1	0.57735	20	19	7.54983	12.3333	9	8.5049	-2.30229	1.41338	0	3.57118	1.69723	2.75309	-0.241513	13.6631	0.719555	0.00159706	0.0564687	0.00795401	0.416431	15.221	0.000122249
ENSG00000204542.2	-0.546464	0.878692	2.39604	2.94251	1.51735	0.149396	0.172547	0.216527	0.211149	0.228117	2.04578	8	ENSG00000204542.2	chr6	gene	31111223	31112559	-	protein_coding	C6orf15	70	69	13.5277	148.667	135	25.4231	422.667	387	91.8495	281.333	278	96.0434	2.8064	2.78942	0	0	3.86039	5.50829	1.35791	13.6631	0.954462	0.659836	0.000902953	4.21e-05	0.0982542	27.7208	4.51e-06
ENSG00000273478.1	-1.30481	-0.070327	1.63277	2.93759	1.7031	0.728127	0.764167	0.63034	0.595052	0.638646	1.30158	8	ENSG00000273478.1	chr1	gene	201995696	201996352	-	antisense_RNA	AC099676.1	0	0	0	1.66667	2	1.52753	4.33333	2	4.04145	1.66667	2	1.52753	-4.09287	1.33083	-0.362882	0	0.870186	2.82257	0.954324	13.6631	0.369182	0.967678	0.201057	0.00694224	0.179562	5.66494	0.00971367
ENSG00000110799.13	-5.74571	-1.20633	-2.80956	2.93615	-1.60323	0.509756	0.624581	0.552268	0.274077	0.453176	1.92935	8	ENSG00000110799.13	chr12	gene	5948874	6124770	-	protein_coding	VWF	34	32	3.4641	9.33333	11	6.65833	198.667	164	68.8864	6	7	5.56776	-0.341539	2.51842	-5.86644	-0.208169	-2.06471	4.45145	-0.838784	13.6631	2.31e-05	0.440781	0.0295898	0.00029031	0.209457	27.4571	4.77e-06
ENSG00000064886.13	1.28048	5.07723	4.2139	2.93342	-0.86333	0.13899	0.284706	0.227509	0.236135	0.342782	1.66204	8	ENSG00000064886.13	chr1	gene	111200771	111243440	+	protein_coding	CHI3L2	51.3333	47	8.3865	20.6667	21	7.50555	303.667	303	7.02377	733	669	175.009	2.23174	1.95632	1.44278	10.2388	10.0998	5.85391	0	13.6631	0.0858076	4.39e-08	5.16e-08	2.31e-05	0.610921	88.212	3.47e-09
ENSG00000253196.1	-3.36996	-0.749827	-0.439662	2.9303	0.310165	0.550224	0.530439	0.505123	0.592848	0.574532	1.12597	8	ENSG00000253196.1	chr8	gene	142763116	142766427	+	antisense_RNA	AC083841.1	0.333333	0	0.57735	0.666667	0	1.1547	5	5	2	0	0	0	-4.53229	1.08122	-4.14233	0	0	3.13129	0	13.6631	0.000524585	0.674852	0.855837	0.00378361	0.889067	13.2135	0.000250358
ENSG00000261040.6	-1.33305	0.506753	1.59378	2.92683	1.08703	0.165239	0.196813	0.226953	0.210334	0.235949	1.22927	8	ENSG00000261040.6	chr17	gene	60083566	60091885	-	processed_transcript	WFDC21P	70.3333	71	15.0111	108.667	110	3.21455	414	425	43.5546	155.333	148	32.6241	2.49839	1.22368	-1.82206	0	2.36515	8.28133	0.333445	13.6631	0.0452016	0.979857	0.0166976	5.42e-07	0.371931	59.2222	4.45e-08
ENSG00000124216.3	-0.15115	0.999309	2.77405	2.9252	1.77474	0.443736	0.513661	0.637235	0.629128	0.680255	1.19397	8	ENSG00000124216.3	chr20	gene	49982999	49988886	+	protein_coding	SNAI1	3.33333	3	3.51188	6	6	1	16	15	6.55744	12.3333	13	3.05505	-1.7497	1.17359	0	0	2.56985	2.82474	1.0513	13.6631	0.965912	0.502009	0.0113357	0.00691192	0.156767	7.94416	0.00259439
ENSG00000121742.16	-3.71023	0.901387	-0.786125	2.92411	-1.68751	0.0967786	0.12772	0.110831	0.0872442	0.120655	2.86773	8	ENSG00000121742.16	chr13	gene	20221971	20232395	-	protein_coding	GJB6	1537.33	1565	58.6202	471	496	85.2936	13109.3	12410	1825.4	914.667	999	296.632	6.03638	5.15412	-12.3353	0	0	9.7144	-2.5099	13.6631	4.32e-09	0.630529	0.795017	8.24e-08	0.0126697	163.121	6.15e-11
ENSG00000243742.5	0.270874	1.54213	3.1921	2.92123	1.64996	0.392872	0.473514	0.595435	0.601384	0.656909	0.798617	8	ENSG00000243742.5	chr11	gene	61615036	61639449	+	transcribed_processed_pseudogene	RPLP0P2	2.66667	2	1.1547	7.33333	9	3.78594	19	19	3	21.3333	17	10.2144	-1.39243	0.712336	0	1.35654	4.36198	3.78516	1.17231	13.6631	0.978133	0.0984703	0.000344264	0.00104655	0.130711	17.7127	5.51e-05
ENSG00000120094.6	-3.78638	8.88e-16	-0.866597	2.91978	-0.866597	0.511926	0.45346	0.543336	0.59233	0.542598	1.2609	8	ENSG00000120094.6	chr17	gene	48528526	48530997	-	protein_coding	HOXB1	0.666667	0	1.1547	0	0	0	8	9	4.58258	0	0	0	-4.52236	1.26979	-4.83023	0	0	2.87623	0	13.6631	0.000143415	1	0.58907	0.00624808	0.589148	17.3618	6.13e-05
ENSG00000148154.9	-1.12728	0.600374	1.79212	2.9194	1.19175	0.0903976	0.101972	0.111723	0.10541	0.115489	1.34651	8	ENSG00000148154.9	chr9	gene	111896766	111935369	+	protein_coding	UGCG	685.333	671	24.8261	1466.67	1468	360.002	5440.33	5193	1027.57	2203	2143	344.936	6.1306	1.4005	-1.18974	0	5.99114	15.3866	1.40298	13.6631	0.127207	0.997353	1.83e-05	2.55e-10	0.0914684	195.163	1.87e-11
ENSG00000258667.1	-0.432017	2.7564	2.48541	2.91742	-0.270993	0.558652	0.600267	0.647155	0.619969	0.657716	1.31952	8	ENSG00000258667.1	chr14	gene	61715558	61751097	-	lincRNA	HIF1A-AS2	1	1	1	0.666667	0	1.1547	8.66667	10	2.3094	6	6	3	-3.2008	1.35837	0	2.51056	1.96937	2.65362	0	13.6631	0.823753	0.0127074	0.0349764	0.00965257	0.88098	10.5743	0.000731834
ENSG00000225506.2	-3.82317	2.66e-15	-0.922668	2.9005	-0.922668	0.514404	0.45346	0.565779	0.615053	0.56507	0.790967	8	ENSG00000225506.2	chr1	gene	47096653	47179271	-	lincRNA	CYP4A22-AS1	1	1	1	0	0	0	7.33333	7	3.51188	0	0	0	-4.48295	0.705217	-6.53539	0	0	3.67955	0	13.6631	7.46e-06	1	0.564084	0.00128647	0.564157	30.6857	2.49e-06
ENSG00000256955.2	-2.16378	1.44359	0.735491	2.89927	-0.708102	0.652852	0.589216	0.659112	0.609194	0.540442	0.959018	8	ENSG00000256955.2	chr12	gene	131857420	131864538	+	lincRNA	AC131009.2	0.666667	1	0.57735	0	0	0	6.33333	4	4.04145	1	1	1	-4.25953	0.87741	-1.90307	0.803727	0	3.32836	0	13.6631	0.0392339	0.217961	0.669564	0.00256544	0.715549	14.7347	0.000144455
ENSG00000165495.15	-1.91154	0.75163	0.986396	2.89793	0.234767	0.288852	0.38648	0.389464	0.335636	0.422591	0.849193	8	ENSG00000165495.15	chr11	gene	125164687	125433389	+	protein_coding	PKNOX2	18.6667	17	2.88675	16	12	7.81025	105.333	112	17.9536	26	25	3.60555	0.247358	0.761133	-3.61717	0	0	6.48159	0	13.6631	0.00145191	0.763167	0.515702	8.13e-06	0.973799	43.3528	3.1e-07
ENSG00000183696.13	1.31673	-0.0131869	4.21254	2.89581	4.22573	0.0904406	0.081436	0.122276	0.128234	0.12205	1.18882	8	ENSG00000183696.13	chr7	gene	48088628	48108733	+	protein_coding	UPP1	317.667	298	50.4612	5126	5229	185.373	2295.67	2215	266.326	5438.33	5139	963.527	6.29465	1.16641	3.24266	0	24.3265	13.6888	24.4716	13.6631	0.00303129	1	6.05e-13	1.15e-09	5.59e-13	469.229	5.13e-14
ENSG00000011422.11	1.05067	1.90094	3.93675	2.88607	2.03581	0.10393	0.112587	0.144494	0.149862	0.15599	0.815084	8	ENSG00000011422.11	chr19	gene	43646095	43670547	-	protein_coding	PLAUR	189	170	42.7902	634.333	663	73.3303	1234.67	1252	66.7108	2395.33	2477	275.725	4.84347	0.727895	0.571464	9.37936	23.8223	14.7514	7.78306	13.6631	0.288483	1.26e-07	8e-13	4.4e-10	1.1e-06	391.526	1.74e-13
ENSG00000103196.11	-2.19931	0.922888	0.686157	2.88546	-0.236731	0.143193	0.187152	0.177135	0.154769	0.19615	1.87771	8	ENSG00000103196.11	chr16	gene	84819984	84920768	+	protein_coding	CRISPLD2	169.333	168	20.0333	114.667	96	34.0783	1088	985	188.889	223	199	73.0205	3.29968	2.40332	-5.40259	0	0	7.85828	0	13.6631	5.07e-05	0.602818	0.863655	9.87e-07	0.987939	71.2188	1.38e-08
ENSG00000101443.17	0.291795	2.20009	3.17008	2.87828	0.969991	0.208637	0.288237	0.33838	0.342317	0.395895	0.786156	8	ENSG00000101443.17	chr20	gene	45469706	45481532	+	protein_coding	WFDC2	18	18	5	25	27	4.3589	101.667	88	29.9388	123	126	35.5949	0.907057	0.700774	0	4.97364	7.66095	6.55456	0	13.6631	0.999383	0.00010978	1.32e-06	7.22e-06	0.535437	62.2323	3.25e-08
ENSG00000028137.18	2.14099	5.2774	5.01751	2.87651	-0.259896	0.548121	0.431825	0.470102	0.5944	0.489231	0.71051	8	ENSG00000028137.18	chr1	gene	12167003	12209228	+	protein_coding	TNFRSF1B	0.333333	0	0.57735	0	0	0	4.33333	4	1.52753	17.3333	20	6.4291	-3.49653	0.634484	2.61335	12.4355	10.7289	3.96336	0	13.6631	0.0103842	3.93e-09	2.47e-08	0.00073981	0.96366	91.0945	2.82e-09
ENSG00000214999.3	-0.761589	1.12149	2.11277	2.87435	0.991278	0.231507	0.298275	0.345686	0.329981	0.379815	1.02797	8	ENSG00000214999.3	chr17	gene	8079482	8081565	+	antisense_RNA	AC129492.1	20	21	4.58258	30.3333	37	11.547	111	108	22.6495	63.3333	64	3.05505	0.806944	0.957634	0	0.416214	3.28944	5.80447	0	13.6631	0.844554	0.341861	0.00276481	2.52e-05	0.509247	32.7169	1.7e-06
ENSG00000088386.16	-1.0618	1.93657	1.80819	2.86998	-0.128383	0.143147	0.203085	0.192879	0.18264	0.232615	1.78725	8	ENSG00000088386.16	chr13	gene	98683801	98752654	-	protein_coding	SLC15A1	103.333	95	18.9297	71	76	13.2288	619.333	603	63.1057	282	309	67.6683	2.84735	2.2092	-0.290457	3.10273	2.81908	6.8885	0	13.6631	0.387914	0.0039921	0.00696125	4.25e-06	0.990506	57.0762	5.61e-08
ENSG00000137877.9	-3.98774	0.283358	-1.11972	2.86801	-1.40308	0.368165	0.505211	0.428376	0.282345	0.446555	1.01693	8	ENSG00000137877.9	chr15	gene	41848144	41894077	-	protein_coding	SPTBN5	34	34	17	8.66667	9	4.50925	174.333	163	25.0067	10.3333	10	4.50925	0.0320654	0.944407	-8.35065	0	-0.287587	6.80801	-0.928831	13.6631	4.93e-07	0.926873	0.389078	4.82e-06	0.184588	68.5701	1.75e-08
ENSG00000254087.7	0.557385	2.63744	3.42448	2.86709	0.787041	0.0890617	0.107768	0.116239	0.118729	0.133336	0.716567	8	ENSG00000254087.7	chr8	gene	55879813	56014168	+	protein_coding	LYN	433.667	410	85.9787	658	676	73.6682	3151.33	2980	331.108	4204.33	4284	549.846	5.695	0.639544	0	18.9993	26.0814	19.6641	0	13.6631	0.999987	1.61e-11	2.38e-13	1.02e-11	0.966938	640.02	6.27e-15
ENSG00000240023.1	-2.33621	0.526647	0.526647	2.86286	-1.78e-15	0.624924	0.495005	0.503231	0.598778	0.461558	0.994684	8	ENSG00000240023.1	chr14	gene	35388121	35389069	-	processed_pseudogene	AL133163.1	0	0	0	0	0	0	4	5	2.64575	0.333333	0	0.57735	-4.83311	0.918209	-2.2314	0	0	3.2467	0	13.6631	0.0215158	0.835351	0.831852	0.0030127	1	11.2579	0.000545269
ENSG00000104951.15	0.143167	1.31931	3.00576	2.86259	1.68645	0.466456	0.545783	0.640385	0.643216	0.702869	1.24322	8	ENSG00000104951.15	chr19	gene	49889654	49929539	-	protein_coding	IL4I1	2	2	2	5	5	3	12	12	2	12.6667	11	6.65833	-2.03923	1.24387	0	0.524569	2.80834	2.59641	0.875684	13.6631	0.961708	0.30514	0.00714391	0.0107791	0.200277	7.75209	0.00287336
ENSG00000187170.4	-3.77446	0.644339	-0.911916	2.86254	-1.55625	0.544123	0.589639	0.706937	0.630827	0.670483	1.63718	8	ENSG00000187170.4	chr1	gene	152708160	152709491	+	protein_coding	LCE4A	2.66667	2	2.08167	0.333333	0	0.57735	16	20	7.81025	1	0	1.73205	-3.53884	1.9083	-3.69112	0	0	2.13734	-0.600569	13.6631	0.00126621	0.697197	0.57078	0.0258817	0.286792	11.5192	0.000488856
ENSG00000156140.9	-1.32962	-0.678461	1.53201	2.86164	2.21048	0.50221	0.531798	0.673561	0.610887	0.635435	1.16779	8	ENSG00000156140.9	chr4	gene	72280969	72569386	-	protein_coding	ADAMTS3	2.66667	3	1.52753	10	9	2.64575	17.3333	18	3.05505	8	6	7.2111	-1.73626	1.13739	-0.615429	0	0.740614	2.85745	1.7862	13.6631	0.274545	0.715312	0.237473	0.00647886	0.0483039	7.25304	0.00377369
ENSG00000270120.1	-0.966866	0.432334	1.89415	2.86101	1.46181	0.739941	0.748377	0.642195	0.596947	0.607373	1.14698	8	ENSG00000270120.1	chr16	gene	50712844	50713589	+	sense_intronic	AC007728.3	0	0	0	1	1	1	3.33333	3	0.57735	2	2	2	-4.1408	1.10918	0	0	1.32203	2.96014	0.721952	13.6631	0.528983	0.803821	0.104336	0.00529639	0.242173	6.60528	0.00546562
ENSG00000241978.9	-0.417982	2.44207	2.44207	2.86005	-1.78e-15	0.730499	0.62643	0.63295	0.595189	0.461558	0.636024	8	ENSG00000241978.9	chr9	gene	110048598	110172512	+	protein_coding	AKAP2	0	0	0	0	0	0	3.66667	3	2.08167	2.33333	2	1.52753	-4.35165	0.575757	0	3.03384	3.00259	4.1186	0	13.6631	0.855583	0.00457321	0.00486278	0.000548041	1	21.6996	1.82e-05
ENSG00000164742.14	-3.69184	-0.5652	-0.83684	2.855	-0.271641	0.395869	0.488054	0.467824	0.321226	0.429733	0.674802	8	ENSG00000164742.14	chr7	gene	45574140	45723116	+	protein_coding	ADCY1	21.6667	22	3.51188	13	14	5.56776	118.333	104	27.4651	8.66667	6	4.6188	-0.156069	0.60552	-8.73845	0	0	7.42113	0	13.6631	2.9e-07	0.864585	0.669577	1.88e-06	0.977291	68.3812	1.78e-08
ENSG00000272411.1	0.600961	0.607013	3.45093	2.84997	2.84392	0.633744	0.632146	0.558817	0.602682	0.601002	0.927813	8	ENSG00000272411.1	chr5	gene	148970340	148970653	+	antisense_RNA	AC116312.1	0.333333	0	0.57735	3.66667	3	2.08167	4.66667	3	3.78594	6	5	3.60555	-3.14189	0.842935	0	0	4.7771	3.34333	3.34171	13.6631	0.75579	0.75286	0.00015796	0.00249025	0.00249815	16.7253	7.47e-05
ENSG00000248954.1	-2.56568	1.05265	0.280031	2.84571	-0.772622	0.637095	0.6438	0.717443	0.623795	0.630641	1.3311	8	ENSG00000248954.1	chr17	gene	49887598	49900893	+	lincRNA	AC027801.2	1	1	1	0.333333	0	0.57735	9	9	4	1.33333	1	1.52753	-3.82496	1.37633	-2.09477	0.0697126	0	2.52209	0	13.6631	0.0278275	0.481197	0.872013	0.0124427	0.634137	8.97557	0.00153602
ENSG00000140015.19	-3.5342	-0.641114	-0.691828	2.84237	-0.0507135	0.61496	0.758047	0.746017	0.569402	0.72158	1.0454	8	ENSG00000140015.19	chr14	gene	62699454	63102037	-	protein_coding	KCNH5	3.66667	3	2.08167	2.33333	2	0.57735	22.3333	22	6.50641	2	2	2	-2.5	0.978796	-4.16531	0	0	3.27048	0	13.6631	0.000502406	0.703359	0.677777	0.0028745	0.979175	14.3601	0.000164735
ENSG00000258279.3	-0.835695	0.0561295	2.0058	2.8415	1.94967	0.186138	0.203922	0.272944	0.260729	0.273709	1.64224	8	ENSG00000258279.3	chr12	gene	52164115	52223804	+	lincRNA	LINC00592	39.6667	42	6.80686	113	114	7.54983	214	215	9.53939	123.333	140	41.5853	1.97781	1.91801	0	0	2.6608	5.09983	2.5053	13.6631	0.732793	0.99865	0.00947175	8.73e-05	0.012783	22.7351	1.4e-05
ENSG00000168447.10	-0.416756	1.23741	2.42412	2.84088	1.18671	0.0998015	0.113747	0.126805	0.124271	0.135725	3.32228	8	ENSG00000168447.10	chr16	gene	23278231	23381299	+	protein_coding	SCNN1B	362	348	42.7551	717	737	63.4114	2532.67	2380	413.696	1800.67	2141	642.137	5.26739	6.80158	0	0.800312	4.30633	5.68002	0.527472	13.6631	0.978944	0.218614	0.000382232	3.12e-05	0.303176	32.1691	1.88e-06
ENSG00000162078.11	-0.393564	3.98269	2.44677	2.84033	-1.53592	0.292517	0.584622	0.439236	0.427889	0.662801	1.29525	8	ENSG00000162078.11	chr16	gene	2830169	2839585	+	protein_coding	ZG16B	9.33333	10	3.05505	2	2	1	51.3333	51	5.50757	39.6667	40	17.5024	-0.832064	1.32121	0	4.4386	2.8656	3.74179	-0.703441	13.6631	0.953833	0.000299149	0.0063611	0.00113876	0.249357	25.4199	7.43e-06
ENSG00000122877.15	-3.27104	0.508397	-0.430743	2.8403	-0.93914	0.298158	0.412025	0.358118	0.260702	0.385788	1.10691	8	ENSG00000122877.15	chr10	gene	62811996	62919900	-	protein_coding	EGR2	40.3333	44	10.0167	14.6667	18	6.65833	213	184	62.7455	19.6667	21	2.3094	0.611259	1.0563	-7.41114	0	0	6.86831	0	13.6631	1.91e-06	0.868837	0.928459	4.38e-06	0.560001	64.7654	2.52e-08
ENSG00000173926.5	-0.892782	-0.262445	1.94361	2.83639	2.20605	0.155926	0.163984	0.215982	0.206162	0.212322	2.04779	8	ENSG00000173926.5	chr5	gene	126867714	127030808	-	protein_coding	2018-03-03	79.6667	66	37.421	258	268	40.9268	413	369	80.5792	213.667	236	44.8813	2.93057	2.79423	0	0	2.61362	5.32875	3.39813	13.6631	0.656407	0.991279	0.0103768	5.78e-05	0.00223252	25.4862	7.32e-06
ENSG00000170423.12	-1.68782	0.582403	1.14647	2.83429	0.564065	0.103317	0.120614	0.125119	0.114078	0.12995	2.6194	8	ENSG00000170423.12	chr12	gene	52837804	52849092	-	protein_coding	KRT78	510.333	526	87.5576	668.667	678	100.326	3644	3367	634.589	1019	1038	274.993	5.30988	4.35629	-3.18968	0	0.56087	7.70384	0	13.6631	0.00336446	0.940052	0.291984	1.24e-06	0.9346	55.2537	6.88e-08
ENSG00000158517.13	1.50908	1.31423	4.34296	2.83389	3.02873	0.613703	0.599467	0.490559	0.597688	0.58306	0.41927	8	ENSG00000158517.13	chr7	gene	74773962	74789315	+	protein_coding	NCF1	0	0	0	3.33333	3	1.52753	3.33333	3	0.57735	8.66667	9	1.52753	-3.12357	0.441826	1.24795	0.788597	10.2522	4.61608	5.23463	13.6631	0.11652	0.221933	4.3e-08	0.000212897	6.85e-05	51.9056	1.02e-07
ENSG00000232679.1	-0.740062	0.326394	2.09339	2.83345	1.76699	0.390225	0.440972	0.553825	0.525972	0.564647	0.814796	8	ENSG00000232679.1	chr1	gene	222041705	222064763	-	lincRNA	LINC01705	4.66667	5	1.52753	12	13	2.64575	27.6667	26	3.78594	15.3333	14	6.1101	-0.991003	0.72762	0	0	2.31445	4.08652	1.59243	13.6631	0.775982	0.953985	0.0183843	0.000582953	0.0671037	14.4749	0.000158194
ENSG00000178172.6	-3.75501	0.119403	-0.924498	2.83051	-1.0439	0.258652	0.340888	0.297447	0.20272	0.300664	1.16711	8	ENSG00000178172.6	chr5	gene	148202794	148215137	+	protein_coding	SPINK6	78.3333	75	15.2753	28	26	10.1489	441.667	408	76.2911	28.6667	28	4.04145	1.49285	1.13646	-9.99147	0	0	8.47028	-0.136964	13.6631	5.87e-08	0.989218	0.59235	4.17e-07	0.446538	100.599	1.48e-09
ENSG00000122862.4	-0.156438	2.85175	2.67245	2.82888	-0.179304	0.439666	0.640448	0.631821	0.625499	0.779818	1.17792	8	ENSG00000122862.4	chr10	gene	69088106	69104811	+	protein_coding	SRGN	2.33333	2	1.52753	1.33333	1	0.57735	15.6667	14	3.78594	14	16	7.2111	-2.18353	1.1513	0	2.69466	2.46696	2.72499	0	13.6631	0.9662	0.00890462	0.0138049	0.00839157	0.918671	11.7553	0.000443559
ENSG00000124102.4	-2.66346	1.21317	0.163156	2.82662	-1.05001	0.0488213	0.0635555	0.0576407	0.0486335	0.0634113	3.84673	8	ENSG00000124102.4	chr20	gene	45174876	45176544	+	protein_coding	PI3	22032	22222	3884.49	11115.3	10542	1071.04	176058	158600	35035.2	28190	27517	4465.7	10.3423	9.00301	-11.3556	1.11783	0	12.5175	-0.262861	13.6631	1.22e-08	0.141454	0.999865	3.59e-09	0.39829	231.414	5.98e-12
ENSG00000283131.1	-2.67101	-0.542229	0.154851	2.82586	0.697081	0.635822	0.753396	0.710429	0.625012	0.744295	1.08022	8	ENSG00000283131.1	chr4	gene	68049706	68050478	-	unprocessed_pseudogene	MTND2P41	1	1	1	1.33333	1	0.57735	8.33333	9	3.05505	1.33333	1	1.52753	-3.51761	1.02213	-2.5995	0	0	2.88952	0	13.6631	0.0106925	0.752606	0.935651	0.00608225	0.673788	8.48062	0.0019656
ENSG00000280032.1	-1.71028	1.60163	1.11363	2.82391	-0.487999	0.44947	0.643678	0.593176	0.519564	0.694439	0.782148	8	ENSG00000280032.1	chr11	gene	118264593	118266817	+	TEC	AP002800.1	4.66667	5	0.57735	2.66667	2	2.08167	29	27	8.18535	8.33333	8	4.50925	-1.74947	0.697093	-1.8927	1.11947	0.229435	4.20453	0	13.6631	0.0398907	0.141257	0.411376	0.000464579	0.815128	22.1976	1.6e-05
ENSG00000047936.10	-1.56684	1.01044	1.25258	2.81942	0.242142	0.29338	0.395093	0.400991	0.356028	0.443602	0.906988	8	ENSG00000047936.10	chr6	gene	117288300	117425855	-	protein_coding	ROS1	16	14	3.4641	13.6667	15	4.16333	87	72	33.1512	26.6667	25	3.78594	0.076581	0.820562	-2.13292	0.0291611	0.695353	5.64148	0	13.6631	0.0257905	0.488614	0.249258	3.33e-05	0.963716	33.7219	1.42e-06
ENSG00000251144.1	-1.50348	0.6508	1.31569	2.81918	0.664894	0.701294	0.626162	0.590918	0.603222	0.513947	1.22791	8	ENSG00000251144.1	chr5	gene	174820027	174826324	+	lincRNA	AC113346.1	0	0	0	0.333333	0	0.57735	4	4	3	1	1	1	-4.50784	1.22172	-0.649526	0	0.483341	2.72842	0	13.6631	0.266494	0.705117	0.319925	0.00833477	0.723152	6.12347	0.00729551
ENSG00000147408.14	-2.79515	-0.131463	0.0225217	2.81767	0.153985	0.272075	0.338974	0.336798	0.26132	0.330404	1.0964	8	ENSG00000147408.14	chr8	gene	19404161	19758029	-	protein_coding	CSGALNACT1	40	45	9.53939	32	28	15.3948	207	195	43.2666	27.3333	30	5.50757	0.990165	1.04274	-6.46134	0	0	6.81167	0	13.6631	8.4e-06	0.990192	0.998495	4.79e-06	0.989409	51.808	1.03e-07
ENSG00000145703.15	-1.94237	0.422657	0.87469	2.81706	0.452033	0.631083	0.766099	0.755749	0.643331	0.77622	1.05122	8	ENSG00000145703.15	chr5	gene	76403249	76708132	+	protein_coding	IQGAP2	1.66667	2	1.52753	1.66667	1	1.1547	10.6667	10	3.05505	2.66667	2	2.08167	-3.00102	0.985939	-1.50387	0	0	2.84453	0	13.6631	0.0778706	0.811133	0.578044	0.00664248	0.79598	7.50696	0.00328064
ENSG00000109956.12	-4.05366	0.0648916	-1.23981	2.81385	-1.30471	0.600038	0.779632	0.711963	0.513182	0.714938	1.2473	8	ENSG00000109956.12	chr11	gene	134378504	134411918	-	protein_coding	B3GAT1	5	5	0	2	2	2	29.6667	28	4.72582	2	2	2	-2.46868	1.24983	-4.55215	0	-0.301295	3.16158	-0.38123	13.6631	0.000241519	0.970271	0.390893	0.00356193	0.360585	17.6058	5.69e-05
ENSG00000113555.5	-0.581933	1.13237	2.2283	2.81024	1.09594	0.444876	0.547016	0.62432	0.598928	0.678253	1.18068	8	ENSG00000113555.5	chr5	gene	141943585	141969741	-	protein_coding	PCDH12	4	2	4.3589	5.33333	6	3.05505	18	19	1.73205	11.6667	8	7.23418	-1.73688	1.15512	0	0.225144	1.83056	2.81221	0.13161	13.6631	0.804149	0.414024	0.0446779	0.0070759	0.454843	7.75585	0.00286759
ENSG00000243176.5	-2.09264	0.352812	0.716009	2.80865	0.363197	0.635118	0.772714	0.768864	0.647008	0.782517	1.5626	8	ENSG00000243176.5	chr3	gene	157175223	157381265	+	processed_transcript	AC092944.1	2	3	1.73205	1.66667	1	1.1547	12	14	5.2915	3.66667	4	3.51188	-2.97519	1.76857	-1.29363	0	0	2.102	0	13.6631	0.109948	0.83523	0.665322	0.0276068	0.830589	4.29104	0.0247139
ENSG00000064270.12	-0.850177	0.770713	1.95741	2.80759	1.1867	0.146805	0.171283	0.200919	0.192373	0.211645	1.17076	8	ENSG00000064270.12	chr16	gene	84368527	84464187	+	protein_coding	ATP2C2	89	91	3.4641	157.333	152	27.3922	515.333	475	109.235	268	260	38.6264	2.98814	1.14146	0	0	4.46011	8.79477	0.825649	13.6631	0.82197	0.884378	0.000285402	2.69e-07	0.211593	70.9007	1.42e-08
ENSG00000204539.3	-1.79449	0.658271	1.01035	2.80484	0.352079	0.403018	0.521485	0.535436	0.468313	0.573446	1.19603	8	ENSG00000204539.3	chr6	gene	31115090	31120446	-	protein_coding	CDSN	7	8	1.73205	6.66667	6	3.05505	38.6667	35	7.23418	12	14	7.2111	-1.08652	1.17647	-1.81749	0	0.0178217	3.55313	0	13.6631	0.0455752	0.727765	0.49499	0.00164788	0.866091	13.0235	0.000269014
ENSG00000119125.16	-2.65379	0.642049	0.150516	2.8043	-0.491533	0.167521	0.220698	0.20252	0.166888	0.220218	1.83945	8	ENSG00000119125.16	chr9	gene	72114595	72257193	+	protein_coding	GDA	135.667	142	12.741	75	75	19	804.333	721	156.618	123	136	41.0731	2.74928	2.32006	-6.48128	0	0	7.09799	0	13.6631	8.13e-06	0.847422	0.99326	3.07e-06	0.924121	64.9579	2.48e-08
ENSG00000092421.16	0.765847	1.76931	3.56838	2.80254	1.79907	0.178659	0.210096	0.29267	0.300709	0.320386	1.52609	8	ENSG00000092421.16	chr5	gene	116443616	116574934	-	protein_coding	SEMA6A	26.6667	28	5.1316	70	71	28.5132	140.333	150	25.8908	248	238	118.317	1.7322	1.70254	0	2.80631	6.72562	4.59398	1.91145	13.6631	0.83369	0.00713688	5.5e-06	0.000221891	0.0385815	36.253	9.21e-07
ENSG00000196734.8	-3.16479	0.0857513	-0.365004	2.79978	-0.450755	0.130386	0.159236	0.150761	0.121534	0.152073	2.40861	8	ENSG00000196734.8	chr1	gene	152811971	152813109	+	protein_coding	LCE1B	402.333	397	97.1099	250.667	261	51.2868	2716.67	2598	266.603	278	281	100.534	4.29515	3.73572	-8.5901	0	0	7.66188	0	13.6631	3.54e-07	0.996555	0.976515	1.31e-06	0.958487	79.4017	6.85e-09
ENSG00000134853.11	-0.516915	2.43228	2.28156	2.79848	-0.150715	0.454729	0.651605	0.634782	0.612947	0.7704	1.2101	8	ENSG00000134853.11	chr4	gene	54229097	54298247	+	protein_coding	PDGFRA	2.66667	3	1.52753	2.33333	3	2.08167	16.3333	17	3.05505	10.6667	8	4.6188	-2.16541	1.1963	0	2.00966	1.84584	2.68264	0	13.6631	0.830287	0.0324681	0.0435188	0.00911037	0.931549	10.0596	0.000921195
ENSG00000073756.11	-0.506072	1.06821	2.29141	2.79749	1.2232	0.0735862	0.0828001	0.0912356	0.0887919	0.0965657	1.96611	8	ENSG00000073756.11	chr1	gene	186671791	186680427	-	protein_coding	PTGS2	1493.67	1237	444.56	3383.33	3437	134.768	11497.3	10298	2148.71	7593	8018	1942.68	7.42104	2.60227	0	0.510689	8.77457	12.5492	1.43285	13.6631	0.999495	0.30886	2.76e-07	3.48e-09	0.087192	151.804	9.9e-11
ENSG00000227683.1	-2.79336	8.88e-16	-8.88e-16	2.79336	-1.78e-15	0.599096	0.45346	0.462425	0.605249	0.461558	0.579468	8	ENSG00000227683.1	chr10	gene	45164228	45181427	-	lincRNA	AL358394.1	0	0	0	0	0	0	3.66667	4	2.51661	0	0	0	-4.99066	0.535506	-4.09061	0	0	4.04903	0	13.6631	0.000578324	1	1	0.000626648	1	20.0929	2.78e-05
ENSG00000186806.5	-2.17253	0.356073	0.620429	2.79296	0.264356	0.0967964	0.11369	0.114605	0.101149	0.117419	2.83091	8	ENSG00000186806.5	chr19	gene	51331536	51342124	-	protein_coding	VSIG10L	842.667	807	144.832	949.333	858	214.143	6151.67	5667	1095.59	1230.33	1266	312.033	5.88191	5.03128	-5.40041	0	0	7.90257	0	13.6631	5.09e-05	0.987753	0.918776	9.26e-07	0.992828	64.8939	2.49e-08
ENSG00000122641.10	0.0206808	3.55214	2.8128	2.79212	-0.739344	0.0626966	0.086422	0.0789156	0.0788508	0.0987692	1.66568	8	ENSG00000122641.10	chr7	gene	41667168	41705834	-	protein_coding	INHBA	2463.33	2508	339.213	1518.33	1505	93.7141	19663	18789	3318.47	19022.7	19085	448.759	7.87152	1.96342	0	21.0753	16.3938	16.2201	0	13.6631	1	4.09e-12	1.12e-10	1.29e-10	0.959445	510.872	2.89e-14
ENSG00000182010.10	-0.221166	1.70699	2.56986	2.79103	0.86287	0.168448	0.221219	0.255259	0.252528	0.290402	1.39282	8	ENSG00000182010.10	chr10	gene	62183035	62268707	-	protein_coding	RTKN2	45.3333	38	18.1475	58	65	13.8924	232.667	229	45.6107	197.667	216	46.3069	1.97931	1.47477	0	2.63168	5.0643	5.84024	0	13.6631	0.999018	0.0100203	9.31e-05	2.37e-05	0.64837	41.426	4.1e-07
ENSG00000272808.3	-0.402212	2.17488	2.38502	2.78723	0.210144	0.523988	0.676049	0.666974	0.644321	0.773065	1.73537	8	ENSG00000272808.3	chr15	gene	100849831	100865457	+	processed_transcript	AC015712.6	1.66667	2	1.52753	2.33333	1	3.21455	11	11	5	9.33333	8	8.0829	-2.71822	2.1022	0	1.19861	1.43222	1.91312	0	13.6631	0.820955	0.128582	0.0891058	0.0390816	0.903071	4.65105	0.0191192
ENSG00000227183.3	-0.153584	0.689215	2.63191	2.78549	1.94269	0.680313	0.737892	0.614085	0.599663	0.664271	1.17465	8	ENSG00000227183.3	chrX	gene	131646639	131646890	+	processed_pseudogene	HDGFP1	0.333333	0	0.57735	1.66667	2	0.57735	4.66667	4	3.05505	4	3	3.60555	-3.53425	1.1468	0	0	2.48156	2.7804	1.3252	13.6631	0.93549	0.67548	0.0134178	0.00752828	0.103948	7.47109	0.00334561
ENSG00000166394.14	-1.88683	1.14767	0.893224	2.78005	-0.254445	0.0932421	0.115156	0.111193	0.0999923	0.120687	2.72961	8	ENSG00000166394.14	chr11	gene	7665100	7677222	-	protein_coding	CYB5R2	871.667	867	40.2036	707.333	647	154.597	6464	5993	969.485	1584	1560	445.485	5.90265	4.70146	-4.38642	0.591408	0	8.21012	0	13.6631	0.000328166	0.281953	0.667607	5.98e-07	0.993588	79.9076	6.58e-09
ENSG00000259092.1	-3.03975	2.66e-15	-0.259896	2.77985	-0.259896	0.576502	0.45346	0.49005	0.605042	0.489231	0.555894	8	ENSG00000259092.1	chr14	gene	22168429	22168988	+	TR_V_gene	TRAV30	0.333333	0	0.57735	0	0	0	4	5	1.73205	0	0	0	-4.84422	0.519835	-4.90731	0	0	4.08006	0	13.6631	0.000124053	1	0.973933	0.000590205	0.974092	24.5265	9.12e-06
ENSG00000274290.2	0.407173	-0.348025	3.18474	2.77757	3.53277	0.508043	0.463446	0.627416	0.646134	0.611689	1.17296	8	ENSG00000274290.2	chr6	gene	26172059	26184655	+	protein_coding	HIST1H2BE	1.66667	2	1.52753	13	12	2.64575	10	12	6.245	10.3333	11	3.05505	-1.92681	1.14448	0	0	3.25492	2.57158	3.87044	13.6631	0.863756	0.903385	0.00297119	0.0112983	0.000889345	11.8101	0.000433732
ENSG00000175893.11	-2.14822	1.22494	0.622532	2.77075	-0.602405	0.140369	0.190378	0.171056	0.149232	0.197004	0.99125	8	ENSG00000175893.11	chr9	gene	14611071	14693471	-	protein_coding	ZDHHC21	192.667	187	11.5902	104	111	38.9744	1172.67	1023	269.689	236.333	213	49.3288	3.35933	0.914216	-8.55523	1.23571	0	12.41	0	13.6631	3.71e-07	0.118695	0.981395	4e-09	0.973135	202.901	1.44e-11
ENSG00000070190.12	0.343274	1.07952	3.11362	2.77034	2.0341	0.0901242	0.0955715	0.115415	0.116938	0.121186	0.777724	8	ENSG00000070190.12	chr4	gene	99816833	99870154	+	protein_coding	DAPP1	465.333	433	65.7597	1704.67	1736	135.74	3203	3071	496.344	3622.67	3586	400.262	6.02223	0.693052	0	0.999415	21.9979	18.1852	10.2501	13.6631	1	0.167483	2.31e-12	2.88e-11	4.3e-08	424.266	1.01e-13
ENSG00000145700.9	-3.4484	-0.356888	-0.678968	2.76943	-0.32208	0.607478	0.77001	0.742274	0.588731	0.755308	1.2352	8	ENSG00000145700.9	chr5	gene	75068275	75236878	-	protein_coding	ANKRD31	3.66667	2	2.88675	1.66667	1	1.1547	18.3333	18	1.52753	1.66667	1	2.08167	-2.7672	1.23223	-3.63083	0	0	2.70751	0	13.6631	0.0014203	0.835347	0.679304	0.00867727	0.852535	11.1357	0.000574195
ENSG00000153283.12	0.563978	1.61724	3.32881	2.76483	1.71157	0.61597	0.688501	0.564261	0.604069	0.677874	1.31412	8	ENSG00000153283.12	chr3	gene	111292719	111665750	+	protein_coding	CD96	0.333333	0	0.57735	2.66667	3	2.51661	4.33333	5	1.1547	6.33333	7	3.05505	-3.28303	1.35004	0	0.771571	3.55206	2.51445	0.903429	13.6631	0.747221	0.229617	0.00165635	0.0126138	0.19302	8.78589	0.00168652
ENSG00000135114.12	-1.88727	0.164788	0.875963	2.76323	0.711176	0.113421	0.129809	0.136441	0.122476	0.137792	1.99139	8	ENSG00000135114.12	chr12	gene	121019111	121039242	-	protein_coding	OASL	389	414	45.0444	551.667	509	100.072	2614.67	2302	551.979	617.667	656	127.884	4.84621	2.66084	-4.79569	0	0	8.82567	0	13.6631	0.00015231	0.999276	0.706835	2.58e-07	0.889926	73.0933	1.17e-08
ENSG00000075673.11	-2.11532	2.17018	0.646491	2.76181	-1.52369	0.0584556	0.080259	0.0694895	0.061306	0.0823582	4.7658	8	ENSG00000075673.11	chr13	gene	24680411	24712493	+	protein_coding	ATP12A	7490	7289	458.804	2902.33	3075	401.857	67968	63127	10071.6	15048.3	17313	5583.77	8.84273	13.6377	-5.16656	3.94812	0	7.7819	-1.72187	13.6631	7.73e-05	0.000761377	0.904766	1.1e-06	0.0538217	104.084	1.18e-09
ENSG00000230834.1	-2.13997	0.25043	0.618526	2.7585	0.368096	0.660436	0.723803	0.698346	0.62021	0.687296	1.26611	8	ENSG00000230834.1	chr11	gene	1776930	1778388	-	lincRNA	AC068580.2	0.666667	1	0.57735	1	1	1	7	6	3.60555	1.33333	1	1.52753	-3.76173	1.2775	-1.52716	0	0	2.50855	0	13.6631	0.0752301	0.886891	0.711734	0.0127569	0.835327	5.93468	0.00819665
ENSG00000224739.2	-0.864183	1.65157	1.89389	2.75807	0.242312	0.710055	0.686774	0.680681	0.616839	0.589891	1.31725	8	ENSG00000224739.2	chr2	gene	43001355	43006060	-	lincRNA	AC016735.1	0.666667	0	1.1547	0.666667	0	1.1547	5	5	3	2.33333	2	1.52753	-3.92863	1.35485	0	0.815088	1.12822	2.4486	0	13.6631	0.58459	0.21712	0.14068	0.0143151	0.901792	6.13129	0.00726072
ENSG00000232457.4	-1.63247	0.602156	1.12461	2.75708	0.52245	0.692913	0.672902	0.646283	0.605241	0.582225	1.49909	8	ENSG00000232457.4	chr17	gene	64953683	64956546	+	transcribed_unprocessed_pseudogene	SLC16A6P1	0.333333	0	0.57735	0.666667	0	1.1547	4.66667	5	2.51661	1.33333	1	1.52753	-4.17334	1.65473	-0.709576	0	0.149884	2.25683	0	13.6631	0.250303	0.716449	0.453128	0.0206237	0.763862	4.31032	0.0243708
ENSG00000257925.1	-1.5809	1.66581	1.17567	2.75657	-0.490145	0.553786	0.701243	0.710671	0.627355	0.760682	1.04616	8	ENSG00000257925.1	chr12	gene	47237734	47279021	-	antisense_RNA	AC008083.1	2.33333	2	0.57735	1.33333	1	1.52753	15	13	5.2915	4.66667	5	2.51661	-2.68479	0.979726	-1.05976	0.95925	0.249732	2.82879	0	13.6631	0.153993	0.177989	0.407325	0.00684712	0.779355	10.6497	0.000708023
ENSG00000176826.15	0.644897	-0.478694	3.40144	2.75654	3.88013	0.198856	0.174516	0.323312	0.331963	0.31798	0.789548	8	ENSG00000176826.15	chr7	gene	55681074	55713252	-	transcribed_unprocessed_pseudogene	FKBP9P1	21.3333	22	10.0167	228.333	229	29.0057	105.667	95	34.2685	161.333	174	32.8836	1.8256	0.703903	0	0	8.85307	6.30686	10.7958	13.6631	0.973995	0.998377	2.49e-07	1.08e-05	2.28e-08	87.5864	3.64e-09
ENSG00000177453.7	-0.00268322	0.0716948	2.74645	2.74913	2.67475	0.721419	0.723684	0.609742	0.6082	0.610884	0.902496	8	ENSG00000177453.7	chr5	gene	43192071	43280850	+	protein_coding	NIM1K	0	0	0	2.66667	3	1.52753	3.66667	4	2.51661	3	2	1.73205	-3.64071	0.815803	0	0	3.17114	3.18407	3.03528	13.6631	0.998995	0.972971	0.00349426	0.00340644	0.00456399	12.2406	0.000364733
ENSG00000232748.3	-2.93579	-0.614522	-0.188479	2.74731	0.426042	0.607903	0.739591	0.722183	0.643408	0.76904	0.823433	8	ENSG00000232748.3	chr16	gene	31056460	31062803	+	lincRNA	AC135050.1	1.33333	1	0.57735	1.33333	1	0.57735	9.33333	10	1.1547	1	1	1	-3.42647	0.735905	-3.71204	0	0	3.16572	0	13.6631	0.00120737	0.735132	0.93219	0.00353184	0.824795	13.0149	0.000269902
ENSG00000021355.12	0.882155	1.0811	3.6271	2.74494	2.54599	0.120077	0.122297	0.171494	0.176778	0.178294	1.04634	8	ENSG00000021355.12	chr6	gene	2832332	2842006	-	protein_coding	SERPINB1	115.667	108	30.2379	541	555	40.8412	650	647	40.5832	1147.33	1252	212.321	4.11886	0.979942	0	0.669933	15.4748	9.97129	8.75932	13.6631	0.83064	0.257032	2.37e-10	6.01e-08	2.82e-07	174.264	3.96e-11
ENSG00000172818.9	-1.63426	0.436465	1.11048	2.74474	0.674011	0.0806203	0.092512	0.0963721	0.0879837	0.0989947	2.54338	8	ENSG00000172818.9	chr11	gene	65787022	65797219	+	protein_coding	OVOL1	1542.33	1547	73.1118	2472	2607	731.898	11564.3	10643	1967.09	3407.67	3735	596.645	7.04841	4.12648	-3.87287	0	0.56432	9.76197	0	13.6631	0.000881171	0.995104	0.290841	7.77e-08	0.936079	88.6497	3.36e-09
ENSG00000157330.9	-2.74264	8.88e-16	-8.88e-16	2.74264	-1.78e-15	0.602946	0.45346	0.462425	0.60906	0.461558	0.386961	8	ENSG00000157330.9	chr1	gene	12746215	12763699	+	protein_coding	C1orf158	0	0	0	0	0	0	3.33333	2	2.3094	0	0	0	-5.0027	0.426574	-4.42519	0	0	4.38077	0	13.6631	0.000305008	1	1	0.000331825	1	24.0098	1.03e-05
ENSG00000166923.10	-0.69723	1.92787	2.04053	2.73776	0.112662	0.44897	0.624014	0.626207	0.599693	0.739899	1.43471	8	ENSG00000166923.10	chr15	gene	32717974	32745107	+	protein_coding	GREM1	5.33333	6	5.03322	2.66667	2	2.08167	18	16	5.2915	10.6667	9	4.72582	-1.99098	1.54413	0	1.1966	1.33719	2.33195	0	13.6631	0.706455	0.126971	0.102322	0.0178817	0.947734	6.89903	0.00460925
ENSG00000154553.13	-0.537352	0.335017	2.20012	2.73747	1.8651	0.480005	0.529547	0.656085	0.631258	0.669703	0.712793	8	ENSG00000154553.13	chr4	gene	185500660	185535612	-	protein_coding	PDLIM3	2.33333	3	1.1547	7	6	2.64575	14.3333	14	3.51188	9.33333	8	5.1316	-1.85296	0.636386	0	0	2.29299	3.45024	1.61928	13.6631	0.876939	0.934406	0.0191499	0.00201677	0.064169	11.0463	0.000596486
ENSG00000228278.3	-1.79573	0.940883	0.940883	2.73661	-1.78e-15	0.651835	0.525749	0.533501	0.601259	0.461558	1.26058	8	ENSG00000228278.3	chr9	gene	114329869	114333252	+	protein_coding	ORM2	0	0	0	0	0	0	3.66667	5	2.3094	0.666667	0	1.1547	-4.77444	1.26933	-1.08353	0	0	2.56362	0	13.6631	0.149665	0.54186	0.541574	0.0114683	1	7.26127	0.00375643
ENSG00000128564.6	1.16447	-0.899906	3.90062	2.73614	4.80052	0.353404	0.269742	0.547145	0.577384	0.530319	1.26174	8	ENSG00000128564.6	chr7	gene	101162509	101165593	-	protein_coding	VGF	6.33333	2	8.3865	79.3333	87	21.5484	19.3333	20	3.05505	41	39	15.0997	-0.230179	1.27103	0.412804	0	4.70229	2.66712	6.35664	13.6631	0.343125	0.626491	0.000182027	0.00938375	1e-05	26.9831	5.27e-06
ENSG00000241280.1	-3.46227	0.722552	-0.728742	2.73353	-1.45129	0.587517	0.621597	0.738344	0.644223	0.675448	1.10947	8	ENSG00000241280.1	chr3	gene	101960358	101997926	+	lincRNA	AC106712.1	2	2	1	0.333333	0	0.57735	12.6667	14	3.21455	1	1	1	-3.54946	1.05963	-4.07135	0	0	2.61408	-0.649069	13.6631	0.000601872	0.673242	0.656501	0.010401	0.265265	16.4706	8.1e-05
ENSG00000198959.11	-1.04055	3.79554	1.69171	2.73226	-2.10383	0.178832	0.390286	0.250523	0.235657	0.419377	1.23744	8	ENSG00000198959.11	chr20	gene	38127387	38166578	-	protein_coding	TGM2	53.3333	47	11.8462	9.33333	6	6.65833	270.667	268	5.50757	129	135	25.5343	1.27656	1.23547	-0.204022	6.44414	2.48403	6.61326	-2.36799	13.6631	0.420672	8.65e-06	0.0133135	6.57e-06	0.0166139	79.6824	6.7e-09
ENSG00000185022.11	0.540805	1.03903	3.26873	2.72793	2.22971	0.0770698	0.0802113	0.0977476	0.0999288	0.102371	0.90275	8	ENSG00000185022.11	chr22	gene	38200767	38216511	+	protein_coding	MAFF	890.667	867	163.787	3929	4004	229.867	6359.33	6022	1001.55	8570.67	8490	988.472	7.12526	0.816072	0	0.538607	25.6929	19.1413	13.2972	13.6631	0.999993	0.299412	2.91e-13	1.46e-11	1.67e-09	528.363	2.3e-14
ENSG00000277496.1	-4.12082	-0.403815	-1.39485	2.72597	-0.991039	0.372095	0.474151	0.423872	0.269285	0.398596	1.25077	8	ENSG00000277496.1	chr20	gene	62648961	62650767	-	antisense_RNA	AL357033.4	37.6667	43	11.9304	12.3333	11	3.21455	177.333	180	5.50757	10	10	5	0.233381	1.25491	-7.48704	0	-0.831567	5.72156	0	13.6631	1.71e-06	0.869295	0.210071	2.9e-05	0.508146	49.2875	1.4e-07
ENSG00000174611.11	-1.96204	1.79599	0.762889	2.72493	-1.0331	0.655816	0.670307	0.768492	0.647699	0.662368	1.21276	8	ENSG00000174611.11	chr3	gene	134603138	134651636	-	protein_coding	KY	1.66667	2	1.52753	0.333333	0	0.57735	9.66667	9	2.08167	2.33333	1	2.3094	-3.50869	1.20008	-1.33909	1.08399	0	2.43105	-0.0456118	13.6631	0.101741	0.149563	0.63649	0.0147982	0.489338	9.71275	0.00108051
ENSG00000156427.7	0.254677	1.29097	2.9787	2.72402	1.68773	0.667643	0.721785	0.590959	0.608592	0.66754	1.31275	8	ENSG00000156427.7	chr5	gene	171419656	171457623	+	protein_coding	FGF18	0.333333	0	0.57735	2	2	2	3.66667	4	0.57735	5	7	3.4641	-3.55603	1.34793	0	0.347217	2.88396	2.43996	0.887379	13.6631	0.887688	0.375078	0.00615763	0.0145476	0.19706	7.14859	0.00400072
ENSG00000175294.5	-2.66574	-0.807238	0.0501623	2.71591	0.8574	0.609701	0.651198	0.572883	0.606934	0.648608	1.67035	8	ENSG00000175294.5	chr11	gene	66016752	66026517	-	protein_coding	CATSPER1	0.333333	0	0.57735	1	1	1	6.33333	8	4.72582	0.666667	0	1.1547	-4.18684	1.97253	-1.94526	0	0	2.01298	0	13.6631	0.0367091	0.61626	0.977718	0.0324726	0.591695	4.41974	0.0225236
ENSG00000170323.8	-3.21423	-0.3518	-0.50018	2.71405	-0.14838	0.592091	0.688219	0.711051	0.646106	0.735205	1.47419	8	ENSG00000170323.8	chr8	gene	81478419	81483263	-	protein_coding	FABP4	1.33333	1	0.57735	1	1	1	9.33333	10	2.08167	1.66667	0	2.88675	-3.59445	1.61136	-2.94603	0	0	2.08989	0	13.6631	0.00546565	0.836977	0.765283	0.0281682	0.930979	7.19112	0.00390645
ENSG00000258955.1	-1.39337	2.72288	1.31843	2.7118	-1.40445	0.340889	0.588073	0.46468	0.417265	0.635402	0.86887	8	ENSG00000258955.1	chr14	gene	51304416	51328386	-	lincRNA	LINC00519	11	14	6.08276	3	2	2.64575	52.6667	54	7.0946	18.3333	20	4.72582	-0.964581	0.780928	-1.30582	3.31526	0.775442	4.64232	-0.720295	13.6631	0.106587	0.00263046	0.225679	0.000202662	0.242143	36.1011	9.45e-07
ENSG00000144648.15	-2.35031	1.1435	0.360103	2.71042	-0.783401	0.281184	0.408788	0.359177	0.293126	0.417092	1.179	8	ENSG00000144648.15	chr3	gene	42804752	42887974	+	protein_coding	ACKR2	31.6667	38	15.5027	12.6667	10	7.37111	147.333	148	43.0039	26.3333	24	5.85947	0.408144	1.1528	-4.47267	0.326955	0	5.43465	0	13.6631	0.000278724	0.374458	0.941821	4.79e-05	0.682572	42.1911	3.67e-07
ENSG00000008517.16	0.314586	3.00228	3.01994	2.70535	0.0176594	0.116749	0.160908	0.157228	0.15896	0.193725	0.948813	8	ENSG00000008517.16	chr16	gene	3065297	3082192	+	protein_coding	IL32	158.333	160	3.78594	126.667	128	2.3094	894	869	95	1053.67	1135	225.294	3.80685	0.866009	0	13.3716	13.8053	11.5283	0	13.6631	0.999989	1.55e-09	1.03e-09	1.01e-08	0.999986	247.15	3.85e-12
ENSG00000259120.2	-1.95273	-1.13747	0.7525	2.70523	1.88997	0.651287	0.689691	0.529633	0.604078	0.645297	1.48193	8	ENSG00000259120.2	chr17	gene	75646243	75647977	+	protein_coding	SMIM6	0	0	0	1.66667	2	1.52753	3.66667	4	2.51661	0.666667	0	1.1547	-4.3265	1.62476	-1.14763	-0.156376	0	2.2146	1.08199	13.6631	0.137044	0.453734	0.650975	0.0223101	0.150772	4.55973	0.020388
ENSG00000108179.13	-0.352486	1.25365	2.35274	2.70522	1.09908	0.0647551	0.0733989	0.0799425	0.0783904	0.0856693	1.21074	8	ENSG00000108179.13	chr10	gene	79347469	79355337	+	protein_coding	PPIF	2565	2559	63.2139	5588.67	5468	487.336	19323.3	17556	3159.48	14472.7	13771	1587.41	8.25764	1.1972	0	3.15842	15.4651	19.8808	1.05702	13.6631	1	0.00357788	2.39e-10	8.87e-12	0.154418	422.001	1.05e-13
ENSG00000132677.12	-2.20457	0.488122	0.49695	2.70152	0.00882807	0.45334	0.584517	0.575585	0.479665	0.605162	0.547737	8	ENSG00000132677.12	chr1	gene	156369212	156385219	+	protein_coding	RHBG	6.33333	6	0.57735	4.66667	4	1.1547	34.6667	35	7.50555	6.66667	7	1.52753	-1.40418	0.514564	-3.70416	0	0	4.94516	0	13.6631	0.00122461	0.880256	0.879578	0.000115677	0.998563	28.7685	3.63e-06
ENSG00000179593.15	-2.31832	2.09126	0.382607	2.70092	-1.70866	0.0935937	0.130847	0.109526	0.0953837	0.132134	1.80133	8	ENSG00000179593.15	chr17	gene	8039017	8049134	+	protein_coding	ALOX15B	1090.67	1086	41.1987	316.333	330	25.4231	7883.33	7602	1066.21	1376.67	1202	316.489	5.72882	2.23879	-9.41384	5.57388	0	11.918	-3.58439	13.6631	1.2e-07	3.75e-05	0.998918	6.66e-09	0.00154827	262.877	2.54e-12
ENSG00000162366.7	-0.461894	3.22948	2.22884	2.69074	-1.00064	0.0893973	0.126387	0.110277	0.107628	0.139877	2.33087	8	ENSG00000162366.7	chr1	gene	47183593	47191044	-	protein_coding	PDZK1IP1	657.667	626	55.7165	296.333	301	9.86577	4388.67	4222	479.252	2932	2821	714.992	5.56793	3.52	0	9.40225	5.93936	8.37293	-0.00244288	13.6631	0.996757	1.22e-07	2e-05	4.77e-07	0.499044	130.277	2.72e-10
ENSG00000254991.1	0.256225	0.398582	2.94429	2.68807	2.54571	0.539698	0.545089	0.62878	0.64138	0.645923	1.08529	8	ENSG00000254991.1	chr11	gene	12066929	12073014	+	lincRNA	AC124276.1	1	1	0	6.66667	7	3.51188	8.66667	6	6.4291	9	8	5.56776	-2.358	1.02856	0	0	3.04894	2.59514	2.35957	13.6631	0.92096	0.864466	0.00445041	0.0107848	0.0169246	9.04966	0.00148146
ENSG00000102886.14	-1.02263	0.312188	1.66512	2.68774	1.35293	0.164611	0.18642	0.223132	0.210464	0.227927	2.44905	8	ENSG00000102886.14	chr16	gene	30104810	30113856	-	protein_coding	GDPD3	73	72	20.5183	140.667	140	43.0039	356.667	333	66.7258	179	180	74.505	2.56622	3.85074	-0.0700423	0	1.51902	4.08653	0.789076	13.6631	0.472599	0.960755	0.0757928	0.00058279	0.221838	15.1157	0.000126703
ENSG00000132003.9	-1.89059	1.00371	0.794895	2.68549	-0.208819	0.109415	0.135223	0.130384	0.116787	0.141254	1.4922	8	ENSG00000132003.9	chr19	gene	13795460	13832230	+	protein_coding	ZSWIM4	473.667	491	58.9435	380.667	451	151.302	3095.33	2817	578.146	726	654	137.902	4.88746	1.64265	-6.35083	0.0214338	0	11.2605	0	13.6631	1.01e-05	0.491605	0.879795	1.35e-08	0.999667	154.858	8.68e-11
ENSG00000224273.2	-1.43309	2.19087	1.2522	2.68529	-0.938673	0.692818	0.639239	0.721416	0.622905	0.562707	1.50677	8	ENSG00000224273.2	chr7	gene	76108434	76132187	-	transcribed_unprocessed_pseudogene	AC005077.2	1.33333	0	2.3094	0	0	0	6.33333	6	2.51661	2.66667	3	2.51661	-3.98347	1.66824	-0.483983	1.44235	0.270659	2.09471	0	13.6631	0.326491	0.0867616	0.410478	0.0278988	0.542361	7.31601	0.00364394
ENSG00000268307.1	-2.40981	0.179078	0.271117	2.68092	0.092039	0.143304	0.172224	0.170747	0.145073	0.173699	1.38128	8	ENSG00000268307.1	chr19	gene	58400221	58400679	+	lincRNA	LINC02560	213.667	206	18.7172	196.333	214	82.9237	1242.33	1096	271.846	207	201	13.0767	3.58973	1.45603	-8.15301	0	0	9.60236	0	13.6631	6.48e-07	0.999273	0.998317	9.47e-08	0.999708	108.593	8.98e-10
ENSG00000154080.13	-1.50246	-0.204134	1.17771	2.68017	1.38185	0.68935	0.672225	0.568627	0.61083	0.591436	1.46883	8	ENSG00000154080.13	chr18	gene	26906481	27185317	-	protein_coding	CHST9	0	0	0	1.66667	0	2.88675	3	3	1	0.666667	1	0.57735	-4.41211	1.60213	-0.575856	0	0.246911	2.17313	0.510072	13.6631	0.293365	0.90678	0.408969	0.0241031	0.312488	3.92086	0.0324945
ENSG00000262482.1	-1.23658	0.928707	1.44359	2.68017	0.514886	0.712217	0.627292	0.596144	0.61083	0.509269	1.03581	8	ENSG00000262482.1	chr16	gene	2939714	2954276	-	antisense_RNA	AC004034.1	0	0	0	0.333333	0	0.57735	3	3	1	1	1	1	-4.53026	0.967105	-0.337776	0	0.756653	2.79703	0	13.6631	0.373674	0.548972	0.231551	0.00728184	0.829872	7.27183	0.00373443
ENSG00000131126.18	-0.668633	1.83467	2.00248	2.67112	0.167809	0.246643	0.356074	0.357784	0.341644	0.427406	1.20574	8	ENSG00000131126.18	chr19	gene	43401496	43418597	+	protein_coding	TEX101	19.3333	22	7.37111	14.6667	16	3.21455	89.6667	85	8.96289	59.3333	40	35.2326	0.418799	1.19014	0	2.14872	2.56837	4.48369	0	13.6631	0.880561	0.0250505	0.0113238	0.000273039	0.964546	25.8879	6.69e-06
ENSG00000255491.2	-1.72242	0.873071	0.948294	2.67071	0.0752234	0.693061	0.638671	0.641175	0.610818	0.548331	1.32427	8	ENSG00000255491.2	chr8	gene	124811226	124857516	-	lincRNA	AC100858.3	0.333333	0	0.57735	0.333333	0	0.57735	4.66667	4	3.05505	1.33333	1	1.52753	-4.28363	1.36572	-0.891943	0	0	2.3405	0	13.6631	0.196331	0.578951	0.537657	0.0175757	0.972283	5.57219	0.0103075
ENSG00000260086.2	0.263989	2.96493	2.934	2.67001	-0.030929	0.204713	0.330484	0.31912	0.32269	0.414054	0.607559	8	ENSG00000260086.2	chr16	gene	48623436	48744921	+	lincRNA	AC007611.1	22.3333	25	5.50757	15	15	4	105.333	107	11.5902	126	118	13.8564	0.835674	0.55503	0	7.98065	8.13474	6.94664	0	13.6631	0.999857	8.28e-07	6.65e-07	3.88e-06	0.998794	89.8701	3.08e-09
ENSG00000271369.1	-1.45978	0.698144	1.20976	2.66953	0.511616	0.706401	0.620147	0.588621	0.611371	0.509269	1.02538	8	ENSG00000271369.1	chr11	gene	34709600	34710161	+	processed_pseudogene	AC087783.2	0	0	0	0.333333	0	0.57735	3	3	1	1	1	1	-4.54894	0.954514	-0.666199	0	0.364749	2.79512	0	13.6631	0.259799	0.694057	0.361376	0.00730859	0.832847	7.0815	0.00415477
ENSG00000169836.4	-2.00017	0.66757	0.66757	2.66774	-1.78e-15	0.642658	0.497351	0.505539	0.615375	0.461558	0.941908	8	ENSG00000169836.4	chr4	gene	103586031	103719816	-	protein_coding	TACR3	0	0	0	0	0	0	3.33333	3	2.51661	0.333333	0	0.57735	-4.88041	0.858365	-1.6798	0	0	2.92518	0	13.6631	0.0579507	0.760046	0.756727	0.00566557	1	9.9678	0.000960579
ENSG00000277895.1	-2.51308	0.7525	0.148089	2.66117	-0.604411	0.616895	0.521824	0.576457	0.610807	0.514613	1.25558	8	ENSG00000277895.1	chr12	gene	64451591	64452901	-	antisense_RNA	AC135279.3	0.333333	0	0.57735	0	0	0	5	5	3	0.666667	0	1.1547	-4.5448	1.26196	-2.18338	0	0	2.42096	0	13.6631	0.0235809	0.665266	0.944275	0.0150747	0.754965	9.19363	0.00138164
ENSG00000167210.16	-1.73256	1.97054	0.927761	2.66032	-1.04278	0.647302	0.658535	0.758845	0.651899	0.663053	0.828657	8	ENSG00000167210.16	chr18	gene	46476972	46657033	-	protein_coding	LOXHD1	1.33333	1	0.57735	0.333333	0	0.57735	9	9	0	2.33333	3	1.1547	-3.47356	0.740958	-1.31474	1.71213	0	2.9588	-0.0749479	13.6631	0.105244	0.0547997	0.548601	0.00530365	0.472236	15.469	0.000112446
ENSG00000131730.15	-3.36589	-1.39845	-0.708102	2.65779	0.690348	0.549029	0.597916	0.541183	0.622804	0.6663	0.91276	8	ENSG00000131730.15	chr5	gene	81233285	81266397	+	protein_coding	CKMT2	0.666667	1	0.57735	1	1	1	5	5	2	0	0	0	-4.30405	0.826712	-4.73939	-0.73292	0	2.92753	0	13.6631	0.00016936	0.23831	0.720567	0.00563921	0.698654	15.3755	0.000116033
ENSG00000036672.15	-1.09234	1.19636	1.56538	2.65772	0.369015	0.120807	0.146837	0.150653	0.142168	0.164859	2.60563	8	ENSG00000036672.15	chr11	gene	119355215	119381726	-	protein_coding	USP2	229.333	227	11.6762	244.333	260	40.8207	1310.33	1222	191.448	600	643	230.528	4.09513	4.31418	-0.368011	0.643834	1.80681	5.61386	0	13.6631	0.359252	0.265174	0.0464294	3.5e-05	0.957106	34.5139	1.24e-06
ENSG00000163218.14	-1.12906	2.76424	1.52749	2.65655	-1.23675	0.0879324	0.122651	0.105874	0.0996021	0.131269	2.57021	8	ENSG00000163218.14	chr1	gene	153330120	153348840	-	protein_coding	PGLYRP4	917.333	937	103.905	364.333	377	39.5517	6192.67	5609	1019.61	2588.67	2670	620.014	5.84631	4.20681	-0.715584	7.01311	2.42912	8.10884	-0.879323	13.6631	0.243149	3.5e-06	0.0147861	6.9e-07	0.197215	117.172	5.46e-10
ENSG00000273328.5	-1.41917	2.56444	1.23689	2.65606	-1.32755	0.481124	0.639755	0.633086	0.567701	0.707171	0.957992	8	ENSG00000273328.5	chr3	gene	42809414	42908105	+	processed_transcript	AC099329.2	3.66667	4	1.52753	1	1	1	21	18	7	6.66667	6	2.08167	-2.3136	0.876258	-0.930711	2.61233	0.399734	3.11631	-0.494805	13.6631	0.184132	0.0104215	0.348833	0.00389115	0.31607	18.9472	3.83e-05
ENSG00000041982.15	1.01994	1.70558	3.67518	2.65523	1.9696	0.0747981	0.0794341	0.0952181	0.0992911	0.102829	2.11236	8	ENSG00000041982.15	chr9	gene	115019578	115118257	-	protein_coding	TNC	924	903	120.876	3517	4083	1111.88	6304	5864	854.649	12136	11427	2151.96	7.20412	2.95151	0.155206	5.1703	16.3535	9.70345	5.48853	13.6631	0.439464	7.68e-05	1.16e-10	8.35e-08	4.36e-05	185.012	2.66e-11
ENSG00000149289.10	0.137401	2.73453	2.79184	2.65444	0.0573136	0.0938363	0.119687	0.118313	0.118758	0.140083	2.85197	8	ENSG00000149289.10	chr11	gene	110093361	110171841	+	protein_coding	ZC3H12C	452.333	457	105.078	431	528	168.876	2842	2731	448.913	2945.67	2270	1451.66	5.3526	5.10136	0	6.41639	6.70538	6.16803	0	13.6631	0.999453	9.03e-06	5.67e-06	1.36e-05	0.997409	66.9732	2.04e-08
ENSG00000185306.12	-1.51741	-0.152221	1.13701	2.65442	1.28923	0.391745	0.448399	0.520935	0.465984	0.514528	1.28913	8	ENSG00000185306.12	chr12	gene	64264762	64391192	-	protein_coding	C12orf56	8.33333	7	6.1101	13	13	1	37.3333	38	12.0139	13.6667	17	7.57188	-0.785064	1.31194	-1.15312	0	0.229617	3.09968	0.490767	13.6631	0.134353	0.960203	0.412453	0.00402055	0.316551	8.87592	0.00161308
ENSG00000003137.8	-2.12911	0.0904761	0.523988	2.6531	0.433512	0.21104	0.258043	0.267391	0.225711	0.270173	1.00022	8	ENSG00000003137.8	chr2	gene	72129238	72148038	-	protein_coding	CYP26B1	60.3333	53	14.4684	59.6667	62	22.5906	289	268	48.0729	62.3333	62	5.50757	1.7717	0.924674	-5.56387	0	0	7.61644	0	13.6631	3.82e-05	0.999002	0.957091	1.4e-06	0.976426	63.5235	2.85e-08
ENSG00000179477.9	-1.2542	1.84506	1.39824	2.65243	-0.446827	0.0794372	0.100492	0.0951369	0.0888095	0.108053	3.27498	8	ENSG00000179477.9	chr17	gene	8072636	8087703	-	protein_coding	ALOX12B	1517.67	1578	200.43	1082.67	1011	128.485	10682	9683	1841.4	4177.33	4724	1183.79	6.78454	6.61886	-1.24381	3.26865	1.62705	7.23225	0	13.6631	0.117243	0.00288017	0.0632794	2.5e-06	0.966573	72.3305	1.25e-08
ENSG00000244926.6	-1.03625	-0.0160085	1.61417	2.65042	1.63017	0.738441	0.779291	0.662151	0.617025	0.665372	1.03453	8	ENSG00000244926.6	chr11	gene	43909292	43920944	-	antisense_RNA	ALKBH3-AS1	0.333333	0	0.57735	1.66667	2	1.52753	3.66667	3	2.08167	1.33333	1	0.57735	-3.94781	0.965548	-0.049962	0	0.943933	2.7221	0.963848	13.6631	0.487575	0.993085	0.181464	0.00842615	0.176595	6.023	0.00776015
ENSG00000119508.17	-1.81821	-0.463694	0.829303	2.64752	1.293	0.54932	0.61704	0.694115	0.598482	0.661185	0.767976	8	ENSG00000119508.17	chr9	gene	99821855	99866891	+	protein_coding	NR4A3	3	3	1	6	6	3	16.6667	18	4.16333	4	4	1	-2.04027	0.68423	-1.80069	0	0	3.32796	0.535721	13.6631	0.0469419	0.850528	0.618033	0.00256486	0.300857	10.3901	0.000793946
ENSG00000248323.5	-3.15002	-1.25071	-0.503708	2.64631	0.746999	0.561861	0.660699	0.600587	0.625425	0.715535	1.32838	8	ENSG00000248323.5	chr5	gene	91303029	91314402	-	lincRNA	LUCAT1	0.666667	1	0.57735	1.66667	1	2.08167	6.33333	7	2.08167	0.333333	0	0.57735	-3.95122	1.3721	-3.26678	-0.323943	0	2.24721	0	13.6631	0.00290155	0.381291	0.779386	0.020961	0.644549	8.07884	0.00241723
ENSG00000186474.15	-1.99229	0.243122	0.6526	2.64489	0.409478	0.41473	0.51051	0.528368	0.444353	0.534854	1.49267	8	ENSG00000186474.15	chr19	gene	51029092	51035230	-	protein_coding	KLK12	8.33333	8	1.52753	9.33333	11	5.68624	43	51	15.6205	11.3333	14	7.37111	-0.962807	1.64348	-1.86634	0	0	2.88753	0	13.6631	0.0418356	0.905759	0.706374	0.00609883	0.82774	8.94739	0.00155737
ENSG00000219186.2	-2.64325	-1.74957	8.88e-16	2.64325	1.74957	0.608574	0.636634	0.462425	0.614631	0.642427	1.15668	8	ENSG00000219186.2	chrX	gene	37492021	37492548	+	unprocessed_pseudogene	FTH1P19	0	0	0	2.33333	1	3.21455	3.33333	4	2.08167	0	0	0	-4.57016	1.12227	-2.54884	-1.11142	0	2.52372	1.10139	13.6631	0.0117892	0.143376	1	0.0123741	0.145512	8.14481	0.00233554
ENSG00000214514.7	-1.32923	0.265294	1.3139	2.64313	1.0486	0.184767	0.215951	0.247423	0.226637	0.252706	1.39607	8	ENSG00000214514.7	chr17	gene	41626327	41640199	-	transcribed_unprocessed_pseudogene	KRT42P	59.3333	65	9.81495	90.3333	100	18.5023	282.333	285	31.0859	109.333	109	23.5018	2.10595	1.48008	-1.46463	0	1.04282	5.95932	0.158096	13.6631	0.0828249	0.992872	0.157568	1.93e-05	0.438353	33.5449	1.47e-06
ENSG00000110786.17	-1.17332	0.446263	1.46841	2.64173	1.02215	0.727423	0.748876	0.674146	0.615259	0.640479	0.997972	8	ENSG00000110786.17	chr11	gene	18727928	18792721	-	protein_coding	PTPN5	0.333333	0	0.57735	1	1	1	4	3	1.73205	1.33333	1	0.57735	-3.97828	0.922046	-0.248136	0	0.7236	2.77887	0.0360145	13.6631	0.407784	0.805039	0.241748	0.00754277	0.488668	6.256	0.00673043
ENSG00000157766.15	-2.90147	2.66e-15	-0.259896	2.64157	-0.259896	0.583537	0.45346	0.49005	0.611749	0.489231	0.732868	8	ENSG00000157766.15	chr15	gene	88803443	88875354	+	protein_coding	ACAN	0.333333	0	0.57735	0	0	0	4	3	2.64575	0	0	0	-4.86575	0.653378	-4.03124	0	0	3.31974	0	13.6631	0.000648737	1	0.961776	0.00260665	0.961971	17.3564	6.14e-05
ENSG00000254486.1	-0.680285	2.1628	1.96109	2.64138	-0.201703	0.662953	0.638615	0.668065	0.614163	0.587808	1.22136	8	ENSG00000254486.1	chr11	gene	12030875	12061785	+	lincRNA	LINC02547	0.666667	0	1.1547	0.333333	0	0.57735	5.33333	5	0.57735	3	3	1	-3.75529	1.21232	0	1.65369	1.30658	2.42726	0	13.6631	0.684699	0.0607514	0.107116	0.0148909	0.923413	8.27915	0.00217873
ENSG00000227218.7	0.88185	0.339216	3.52308	2.64123	3.18386	0.29659	0.273182	0.461791	0.482286	0.468254	0.615972	8	ENSG00000227218.7	chr9	gene	127934503	127940952	+	antisense_RNA	AL157935.1	6.66667	6	3.05505	46.6667	50	14.2945	33.6667	30	9.07377	59.3333	54	15.695	0.119215	0.561057	0	0	7.29427	4.54318	6.22643	13.6631	0.698309	0.996895	2.27e-06	0.000244066	1.24e-05	43.6412	2.98e-07
ENSG00000236130.1	-0.856609	1.11838	1.78327	2.63988	0.664894	0.754573	0.672848	0.640179	0.617089	0.513947	1.31055	8	ENSG00000236130.1	chr9	gene	97805935	97810008	-	lincRNA	PTCSC2	0	0	0	0.333333	0	0.57735	3.33333	3	2.51661	2	2	2	-4.41897	1.34455	0	0.151729	1.05517	2.2918	0	13.6631	0.590207	0.449332	0.155945	0.0192674	0.715808	4.97056	0.0153375
ENSG00000140505.6	0.92878	1.6976	3.56628	2.6375	1.86869	0.578248	0.635747	0.568768	0.624664	0.678239	0.993898	8	ENSG00000140505.6	chr15	gene	74748844	74756202	+	protein_coding	CYP1A2	0.666667	1	0.57735	2.66667	2	2.08167	5.33333	6	3.05505	8.33333	8	1.52753	-2.9349	0.917294	0	1.14568	4.71102	2.73704	1.33729	13.6631	0.552116	0.1361	0.000178705	0.00818374	0.101793	13.7721	0.000203531
ENSG00000177257.2	-2.63207	8.88e-16	-8.88e-16	2.63207	-1.78e-15	0.606473	0.45346	0.462425	0.612551	0.461558	0.368914	8	ENSG00000177257.2	chr8	gene	7414860	7416863	-	protein_coding	DEFB4B	0	0	0	0	0	0	3	3	1	0	0	0	-5.01366	0.418587	-4.15944	0	0	4.11817	0	13.6631	0.000506437	1	1	0.000548283	1	22.2761	1.57e-05
ENSG00000235448.1	0.735972	1.38444	3.36804	2.63207	1.9836	0.68593	0.718079	0.562609	0.612551	0.648348	1.11048	8	ENSG00000235448.1	chr9	gene	12700100	12814345	-	antisense_RNA	LURAP1L-AS1	0	0	0	2	2	2	3	3	1	4.66667	6	2.3094	-3.68937	1.06094	0	0.519774	4.08637	2.58673	1.47287	13.6631	0.656837	0.308916	0.000584328	0.0109563	0.0820048	10.8805	0.000640455
ENSG00000160862.12	-1.83842	0.32012	0.793546	2.63197	0.473426	0.116177	0.134686	0.138634	0.124464	0.141896	2.71979	8	ENSG00000160862.12	chr7	gene	99966720	99976157	-	protein_coding	AZGP1	379	343	87.7268	450	405	88.5381	2230.67	2287	150.62	576.333	585	194.145	4.67407	4.67014	-3.33946	0	0	6.0674	0	13.6631	0.0025055	0.982598	0.748873	1.61e-05	0.945895	38.2309	6.68e-07
ENSG00000181449.3	-2.80774	-0.0166129	-0.176463	2.63128	-0.15985	0.63932	0.754927	0.770746	0.654429	0.767764	1.5051	8	ENSG00000181449.3	chr3	gene	181711924	181714436	+	protein_coding	SOX2	2	1	1.73205	1.33333	1	1.52753	11	9	5.2915	2	1	2.64575	-3.28391	1.66529	-2.19116	0	0	1.93161	0	13.6631	0.0233648	0.992251	0.917575	0.0375955	0.925345	5.40715	0.0114697
ENSG00000271978.1	0.466018	0.27658	3.09529	2.62928	2.81871	0.638371	0.625053	0.59658	0.625499	0.611901	1.24025	8	ENSG00000271978.1	chr6	gene	5031756	5054423	-	lincRNA	AL359643.2	0.666667	0	1.1547	5	3	4.3589	4.33333	5	2.08167	6.33333	3	5.7735	-3.03865	1.23956	0	0	3.15458	2.33956	2.66962	13.6631	0.796739	0.885928	0.00361862	0.0175975	0.00934593	8.9593	0.00154831
ENSG00000092295.11	-1.09864	1.0855	1.53022	2.62886	0.444722	0.0574323	0.0675604	0.0692797	0.065091	0.0741807	2.20345	8	ENSG00000092295.11	chr14	gene	24249114	24264432	-	protein_coding	TGM1	5945.33	5943	315.506	8748.33	8163	1060.94	44146	41369	5826.04	19652	19985	2337.36	9.15689	3.1817	-0.962875	0.709487	4.29063	14.0292	0	13.6631	0.176171	0.244977	0.000393811	8.4e-10	0.999529	208.978	1.18e-11
ENSG00000126785.12	-3.06329	-0.624505	-0.435507	2.62778	0.188998	0.521226	0.622734	0.624923	0.468835	0.579593	0.381158	8	ENSG00000126785.12	chr14	gene	63204114	63293219	+	protein_coding	RHOJ	7	8	1.73205	5.66667	6	1.52753	35.3333	36	1.1547	3.66667	4	0.57735	-1.49857	0.423964	-6.07953	0	0	5.33227	0	13.6631	1.58e-05	0.815437	0.907946	5.75e-05	0.978598	36.6614	8.61e-07
ENSG00000089723.9	-2.32314	0.556598	0.302847	2.62599	-0.253751	0.136472	0.169326	0.161708	0.138866	0.171262	1.96439	8	ENSG00000089723.9	chr14	gene	94026329	94048930	+	protein_coding	OTUB2	251.333	243	22.6789	172	159	26.9629	1416	1315	264.388	264	277	80.2932	3.74944	2.59831	-6.01474	0	0	7.26401	0	13.6631	1.76e-05	0.93648	0.990883	2.38e-06	0.991522	69.1501	1.66e-08
ENSG00000269855.2	-2.25994	0.0593503	0.363655	2.6236	0.304305	0.141772	0.166865	0.169216	0.145551	0.170087	1.57204	8	ENSG00000269855.2	chr19	gene	58396090	58397079	+	protein_coding	RNF225	212.667	213	10.504	226.333	270	91.6642	1175.67	1118	153.832	223.667	210	29.9388	3.64926	1.78589	-6.65018	0	0	8.34712	0	13.6631	6.19e-06	0.999713	0.992987	4.94e-07	0.995692	79.4705	6.81e-09
ENSG00000187238.5	-0.366735	2.25663	2.25663	2.62336	-1.78e-15	0.754975	0.635519	0.641947	0.615741	0.461558	1.23131	8	ENSG00000187238.5	chr1	gene	152613811	152614098	+	protein_coding	LCE3B	0	0	0	0	0	0	3.33333	3	2.51661	3	3	3	-4.45646	1.22662	0	1.78535	1.76747	2.38047	0	13.6631	0.831632	0.0484144	0.0499596	0.0162789	1	8.22592	0.00223937
ENSG00000122694.15	-1.80188	1.97698	0.819623	2.6215	-1.15735	0.195246	0.315371	0.252789	0.221688	0.33239	0.731638	8	ENSG00000122694.15	chr9	gene	36136536	36163913	+	protein_coding	GLIPR2	64	56	18.3576	20	19	1.73205	304	278	47.655	83	84	10.5357	1.54218	0.652324	-5.08507	3.83558	0	9.05618	-0.586136	13.6631	8.96e-05	0.000947504	0.803869	1.9e-07	0.283672	133.883	2.27e-10
ENSG00000189420.8	-1.47498	0.501865	1.14074	2.61572	0.638874	0.144363	0.170529	0.181714	0.166067	0.189255	1.27154	8	ENSG00000189420.8	chrX	gene	153418322	153426481	+	protein_coding	ZFP92	141	144	25.632	178.333	199	61.655	734.667	697	66.1085	250.333	206	90.9963	3.28497	1.28558	-2.9018	0	0.683089	8.58091	0	13.6631	0.00592174	0.988851	0.252985	3.59e-07	0.942456	74.5124	1.03e-08
ENSG00000172551.10	-2.63129	0.0534683	-0.0178759	2.61342	-0.0713442	0.265394	0.335095	0.324511	0.253784	0.325976	1.49394	8	ENSG00000172551.10	chr12	gene	54830519	54858393	+	protein_coding	MUCL1	46	36	18.1934	29	32	6.08276	198	186	33.6452	32	33	14.5258	1.03724	1.6457	-4.79143	0	0	4.95572	0	13.6631	0.000153541	0.991497	0.997456	0.000113453	0.989553	31.4299	2.16e-06
ENSG00000188959.9	0.0924531	-0.336713	2.70551	2.61305	3.04222	0.482935	0.459449	0.649149	0.653232	0.636066	1.13643	8	ENSG00000188959.9	chr9	gene	110190048	110208189	-	protein_coding	C9orf152	2.66667	4	2.3094	13	13	0	10.6667	10	1.1547	11.3333	9	5.85947	-1.71159	1.09508	0	0	2.51065	2.35971	3.06816	13.6631	0.977121	0.912568	0.0126976	0.016933	0.0042887	8.75794	0.00171009
ENSG00000103888.16	-2.85893	0.110246	-0.247611	2.61132	-0.357857	0.17925	0.223824	0.209483	0.16477	0.212405	2.0566	8	ENSG00000103888.16	chr15	gene	80779343	80951776	+	protein_coding	CEMIP	145	145	21	96.6667	77	64.7791	749.667	658	197.186	97	97	36	2.70602	2.8154	-6.18066	0	0	5.82821	0	13.6631	1.33e-05	0.988751	0.976228	2.42e-05	0.954155	47.2501	1.83e-07
ENSG00000156222.11	-1.36928	1.23744	1.23744	2.60672	-1.78e-15	0.708221	0.58315	0.590149	0.612004	0.461558	1.14157	8	ENSG00000156222.11	chr15	gene	84884654	84945796	+	protein_coding	SLC28A1	0	0	0	0	0	0	4	2	4.3589	1	1	1	-4.68475	1.10194	-0.496722	0.387875	0.383275	2.50097	0	13.6631	0.317024	0.35339	0.355174	0.0129235	1	7.26669	0.00374514
ENSG00000153071.14	1.53696	2.48023	4.14143	2.60447	1.6612	0.135247	0.15351	0.207103	0.217576	0.229375	0.896712	8	ENSG00000153071.14	chr5	gene	39371675	39462300	-	protein_coding	DAB2	69	76	28.1603	160	170	29.3087	322.667	292	69.2917	918	862	199	3.15093	0.80971	4.41217	10.7159	16.8569	8.19512	3.20349	13.6631	0.000312521	2.49e-08	7.79e-11	6.11e-07	0.00327424	206.409	1.28e-11
ENSG00000177675.8	-3.22877	0.00934052	-0.627258	2.60151	-0.636599	0.579588	0.659561	0.720603	0.655564	0.727229	0.904629	8	ENSG00000177675.8	chr12	gene	7346685	7479897	-	protein_coding	CD163L1	1.66667	2	0.57735	0.666667	1	0.57735	10.3333	11	2.08167	0.666667	1	0.57735	-3.56455	0.818061	-4.2516	0	0	2.70098	0	13.6631	0.000425031	0.996887	0.724654	0.00877678	0.718439	15.3397	0.000117441
ENSG00000217801.9	0.245917	0.492167	2.84607	2.60015	2.3539	0.249007	0.258062	0.378769	0.383242	0.389186	0.731165	8	ENSG00000217801.9	chr1	gene	1059734	1069355	+	transcribed_unprocessed_pseudogene	AL390719.1	13.3333	15	3.78594	50.6667	47	7.23418	62	58	9.64365	73	63	19.0788	0.703482	0.651919	0	0	6.03637	5.17119	4.30856	13.6631	0.998895	0.985444	1.7e-05	7.67e-05	0.000380598	36.8913	8.29e-07
ENSG00000131620.17	-0.0540661	2.03715	2.54544	2.5995	0.508289	0.107101	0.129986	0.136153	0.135515	0.154241	0.65599	8	ENSG00000131620.17	chr11	gene	70078302	70189528	+	protein_coding	ANO1	275.667	287	61.7846	332.333	344	55.4286	1553.33	1485	129.778	1362.33	1440	160.295	4.63725	0.590861	0	10.3801	14.7667	15.3552	0	13.6631	1	3.69e-08	4.34e-10	2.62e-10	0.999482	347.29	3.91e-13
ENSG00000100433.15	0.773887	1.31764	3.37159	2.5977	2.05395	0.141594	0.150397	0.209059	0.214994	0.220891	0.690662	8	ENSG00000100433.15	chr14	gene	88180103	88326907	-	protein_coding	KCNK10	68.6667	72	13.3167	217	216	6.55744	329.333	302	72.9475	543.333	539	135.552	3.09151	0.6182	0	2.68613	14.428	9.45156	6.06845	13.6631	0.968911	0.00901716	5.86e-10	1.15e-07	1.61e-05	163.632	6.02e-11
ENSG00000224321.1	0.669936	2.90967	3.26737	2.59744	0.357701	0.60827	0.587741	0.566395	0.61157	0.591156	1.44167	8	ENSG00000224321.1	chr1	gene	15792796	15793285	+	processed_pseudogene	RPL12P14	0.333333	0	0.57735	0.666667	0	1.1547	4.33333	4	0.57735	7	8	3.60555	-3.54746	1.55585	0	2.60488	3.20936	2.09408	0	13.6631	0.687564	0.0106101	0.00325343	0.02788	0.844314	9.7881	0.00104338
ENSG00000149970.14	-0.692225	0.534621	1.9051	2.59733	1.37048	0.636954	0.720903	0.686395	0.637502	0.721388	1.26282	8	ENSG00000149970.14	chrX	gene	21374418	21654695	+	protein_coding	CNKSR2	2	0	3.4641	2.33333	2	1.52753	6.33333	7	2.08167	3.33333	3	0.57735	-3.10815	1.27264	0	0	1.16888	2.22106	0.455245	13.6631	0.679476	0.752067	0.132336	0.0220011	0.333837	4.40266	0.0228011
ENSG00000240891.7	-1.30008	1.159	1.2943	2.59438	0.135301	0.144064	0.183369	0.182968	0.169467	0.203933	0.665383	8	ENSG00000240891.7	chr3	gene	111674676	111846447	+	protein_coding	PLCXD2	132.333	140	17.7858	114.333	120	15.3079	683.667	618	152.5	255.667	256	34.5012	3.10719	0.598128	-2.69329	1.1212	2.07981	12.165	0	13.6631	0.00889264	0.140762	0.0284382	5.15e-09	0.999959	175.792	3.74e-11
ENSG00000167306.19	-0.659452	1.07989	1.93449	2.59394	0.854599	0.0854773	0.0972843	0.103642	0.100061	0.110318	1.96627	8	ENSG00000167306.19	chr18	gene	49822813	50195093	-	protein_coding	MYO5B	901.667	898	24.7049	1561.67	1503	105.097	5924.33	5339	1102.45	3400.33	3583	535.882	6.44556	2.60264	0	0.509042	5.58895	9.87421	0	13.6631	0.986313	0.309422	3.65e-05	6.77e-08	0.786024	102.791	1.29e-09
ENSG00000182489.8	-2.09655	0.0740845	0.49479	2.59134	0.420705	0.167859	0.19946	0.206477	0.177931	0.208007	1.57336	8	ENSG00000182489.8	chrX	gene	100913445	100929433	-	protein_coding	XKRX	114	111	10.8167	120.667	109	28.3608	581.333	526	113.602	132	133	40.5093	2.76554	1.78832	-4.88496	0	0	6.68789	0	13.6631	0.000129173	0.998721	0.955451	5.83e-06	0.971791	50.2665	1.24e-07
ENSG00000130224.14	-1.98326	1.20976	0.605348	2.5886	-0.604411	0.668536	0.581604	0.631083	0.611149	0.514613	1.13653	8	ENSG00000130224.14	chrX	gene	115110616	115234072	-	protein_coding	LRCH2	0.333333	0	0.57735	0	0	0	5	3	3.4641	1	1	1	-4.41723	1.09522	-1.40537	0.344622	0	2.48381	0	13.6631	0.0915339	0.369227	0.734786	0.0133543	0.767569	9.23134	0.00135678
ENSG00000250519.6	-3.09435	0.457074	-0.506135	2.58822	-0.963209	0.569554	0.49265	0.605166	0.640339	0.573015	0.908717	8	ENSG00000250519.6	chr11	gene	94238150	94279206	+	lincRNA	AP002784.1	1	1	1	0	0	0	5.66667	5	2.08167	0.333333	0	0.57735	-4.40593	0.822401	-4.05484	0	0	2.73501	0	13.6631	0.000620193	0.880492	0.81617	0.00821365	0.528768	17.5531	5.78e-05
ENSG00000249661.1	-2.4969	0.526647	0.0869844	2.58389	-0.439662	0.608144	0.495005	0.542728	0.615756	0.504329	1.00389	8	ENSG00000249661.1	chr4	gene	140641840	140645489	-	processed_pseudogene	TNRC18P1	0.333333	0	0.57735	0	0	0	4	3	1.73205	0.333333	0	0.57735	-4.66901	0.92898	-2.55378	0	0	2.66878	0	13.6631	0.0116642	0.83411	0.976858	0.00934259	0.870873	11.2281	0.00055218
ENSG00000096996.15	-0.910444	2.11281	1.67315	2.58359	-0.439662	0.735046	0.640708	0.678255	0.619784	0.504329	0.708884	8	ENSG00000096996.15	chr19	gene	18058995	18098944	-	protein_coding	IL12RB1	0.333333	0	0.57735	0	0	0	4	4	2	1.66667	2	0.57735	-4.29181	0.633132	0	2.18281	1.2473	3.21112	0	13.6631	0.562622	0.0235289	0.116735	0.0032278	0.909095	15.6556	0.000105662
ENSG00000165182.10	-0.997761	0.0899282	1.58441	2.58218	1.49449	0.711478	0.778026	0.700479	0.62838	0.702841	0.665161	8	ENSG00000165182.10	chrX	gene	23907801	23939507	+	protein_coding	CXorf58	0.666667	1	0.57735	1.66667	2	0.57735	4.66667	5	1.52753	2	2	1	-3.54815	0.597956	0	0	1.07893	3.2561	0.909836	13.6631	0.503007	0.969466	0.149809	0.00295418	0.189564	8.7774	0.00169364
ENSG00000230417.11	-2.47395	1.93353	0.105551	2.5795	-1.82798	0.436882	0.674404	0.536444	0.425948	0.667372	0.794702	8	ENSG00000230417.11	chr10	gene	78179185	78551355	+	lincRNA	LINC00595	10	8	4.3589	1.66667	1	1.1547	45	40	9.53939	7.66667	7	4.04145	-1.48542	0.708684	-4.00767	1.64431	0	4.40491	-1.47376	13.6631	0.000678523	0.0615345	0.980195	0.000316911	0.0817036	37.5153	7.49e-07
ENSG00000138670.17	-0.217977	2.05754	2.36141	2.57938	0.303872	0.132917	0.173063	0.1779	0.175922	0.207924	2.19422	8	ENSG00000138670.17	chr4	gene	81426393	82044244	-	protein_coding	RASGEF1B	118	114	7.81025	115.333	124	19.5021	598	588	99.3781	502	565	157.267	3.251	3.15794	0	3.43866	4.30637	5.05203	0	13.6631	0.997428	0.00206135	0.000382189	9.52e-05	0.961216	37.7847	7.18e-07
ENSG00000121797.9	-2.63986	0.698109	-0.0607501	2.57911	-0.758859	0.624024	0.650319	0.73301	0.661197	0.686069	1.5311	8	ENSG00000121797.9	chr3	gene	46407163	46412997	+	protein_coding	CCRL2	2.66667	1	3.78594	0.666667	0	1.1547	8.33333	8	3.51188	1	1	1	-3.72929	1.71151	-2.0087	0	0	1.82554	0	13.6631	0.0326639	0.669072	0.971687	0.0454536	0.639282	6.04186	0.0076704
ENSG00000137462.6	0.509244	2.36382	3.08708	2.57783	0.723253	0.154382	0.204083	0.230949	0.235406	0.270614	0.525173	8	ENSG00000137462.6	chr4	gene	153701500	153705699	+	protein_coding	TLR2	55	53	16.0935	65.3333	67	3.78594	249	244	31.7962	342	353	31.9531	2.33325	0.500389	0	9.4471	12.7752	9.47524	0	13.6631	0.999732	1.15e-07	2.77e-09	1.11e-07	0.914597	172.851	4.18e-11
ENSG00000215912.12	-3.1529	0.929034	-0.57514	2.57776	-1.50417	0.581909	0.542975	0.689491	0.65513	0.620806	1.34649	8	ENSG00000215912.12	chr1	gene	2635976	2801717	-	protein_coding	TTC34	1.33333	1	0.57735	0	0	0	9.33333	11	5.68624	1	0	1.73205	-4.05706	1.40046	-3.12631	0	0	2.03506	-0.686259	13.6631	0.00382826	0.548033	0.73183	0.0310759	0.254202	11.856	0.000425714
ENSG00000175505.10	0.482679	0.66606	3.05724	2.57456	2.39118	0.246892	0.252928	0.377754	0.387133	0.391011	1.02675	8	ENSG00000175505.10	chr11	gene	67364168	67374177	-	protein_coding	CLCF1	13.3333	14	5.03322	51	52	6.55744	61.3333	63	21.5484	83.3333	82	26.0256	0.721081	0.956164	0	0	5.56942	4.15942	3.63855	13.6631	0.974692	0.900562	3.78e-05	0.000506428	0.00139256	27.5535	4.67e-06
ENSG00000175093.4	-1.45331	0.608279	1.11989	2.5732	0.511616	0.696247	0.598959	0.566254	0.620776	0.509269	1.0294	8	ENSG00000175093.4	chr3	gene	141051402	141148611	+	protein_coding	SPSB4	0	0	0	0.333333	0	0.57735	3	4	1.73205	0.666667	1	0.57735	-4.62907	0.95935	-0.664727	0	0.216171	2.58739	0	13.6631	0.260153	0.750381	0.416997	0.0109373	0.832326	6.46863	0.00592501
ENSG00000157111.12	-1.11022	1.35341	1.46203	2.57225	0.108618	0.156997	0.207225	0.205352	0.191988	0.234848	0.674751	8	ENSG00000157111.12	chr5	gene	73120292	73131817	+	protein_coding	TMEM171	92.3333	87	11.9304	75	78	10.8167	450.667	435	80.6494	195.333	181	38.553	2.58293	0.605479	-0.902246	2.19173	2.89149	10.5244	0	13.6631	0.191278	0.0231269	0.00604256	3.11e-08	0.999885	137.335	1.92e-10
ENSG00000280162.1	-0.600036	-0.0761404	1.97212	2.57216	2.04826	0.676133	0.709168	0.676413	0.628908	0.664296	1.21747	8	ENSG00000280162.1	chr20	gene	1320710	1324367	+	TEC	AL136531.3	1	0	1.73205	3.33333	4	2.08167	5	6	1.73205	3	2	1.73205	-3.2184	1.20677	0	0	1.30826	2.2756	1.43646	13.6631	0.725344	0.966731	0.106872	0.0198479	0.0871752	5.0139	0.0148934
ENSG00000188152.12	-1.66504	2.51736	0.903532	2.56857	-1.61383	0.551663	0.621442	0.699262	0.614184	0.677554	1.13582	8	ENSG00000188152.12	chr9	gene	96928310	96940253	+	protein_coding	NUTM2G	2.66667	2	1.1547	0.666667	0	1.1547	15	17	4.3589	4.33333	3	2.3094	-2.83641	1.09427	-1.15243	2.33414	0	2.44143	-0.866052	13.6631	0.134668	0.0177565	0.562105	0.0144817	0.201971	14.7351	0.000144434
ENSG00000224397.5	-1.31556	1.4549	1.25157	2.56713	-0.203328	0.309163	0.43736	0.41304	0.370889	0.482971	0.835824	8	ENSG00000224397.5	chr20	gene	50267486	50279795	+	lincRNA	SMIM25	15.6667	13	7.37111	8.66667	8	2.08167	65.6667	67	9.07377	25	22	7.93725	-0.220762	0.747943	-1.1802	1.20266	0.704267	4.8857	0	13.6631	0.12903	0.124776	0.246559	0.000129011	0.967308	31.6601	2.07e-06
ENSG00000139278.9	-2.2181	0.653275	0.346788	2.56488	-0.306487	0.395659	0.526851	0.495105	0.405169	0.53403	0.67835	8	ENSG00000139278.9	chr12	gene	75480680	75503853	+	protein_coding	GLIPR1	11.3333	11	3.51188	6.33333	6	2.51661	51.3333	52	5.03322	10	10	2	-0.83759	0.608331	-3.94721	0	0	4.95195	0	13.6631	0.000762729	0.793996	0.945172	0.000114237	0.944403	33.1856	1.56e-06
ENSG00000151812.14	0.373858	0.951599	2.93855	2.56469	1.98695	0.547349	0.587595	0.62252	0.640324	0.675049	1.26865	8	ENSG00000151812.14	chr14	gene	57563922	57982194	-	protein_coding	SLC35F4	1	1	1	5.66667	4	5.68624	7	6	2.64575	8.33333	6	4.04145	-2.54944	1.28128	0	0	2.75108	2.15878	1.29164	13.6631	0.857163	0.534036	0.0079844	0.0247073	0.109774	6.64282	0.00534661
ENSG00000171385.9	-0.610538	2.4361	1.95371	2.56424	-0.482393	0.127758	0.182352	0.163883	0.158588	0.205135	0.362844	8	ENSG00000171385.9	chr1	gene	111770662	111989155	-	protein_coding	KCND3	163.333	171	16.8622	92	89	13.7477	838	768	138.025	502.333	507	57.1431	3.42393	0.415986	0	12.2105	9.02282	15.2931	0	13.6631	0.999827	4.91e-09	1.99e-07	2.76e-10	0.999184	379.05	2.17e-13
ENSG00000102755.11	-2.11305	-0.148297	0.449097	2.56215	0.597394	0.658397	0.704868	0.656171	0.622035	0.671028	1.39526	8	ENSG00000102755.11	chr13	gene	28300344	28495145	-	protein_coding	FLT1	0.666667	0	1.1547	1	1	1	5.33333	5	2.51661	1	1	1	-3.95345	1.47875	-1.39021	0	0	2.06519	0	13.6631	0.0942048	0.932272	0.794933	0.0293891	0.720725	4.31087	0.0243612
ENSG00000239572.1	-2.56214	8.88e-16	-8.88e-16	2.56214	-1.78e-15	0.614077	0.45346	0.462425	0.620081	0.461558	0.158659	8	ENSG00000239572.1	chr3	gene	87731402	87793629	-	lincRNA	AC117513.1	0	0	0	0	0	0	2.66667	3	0.57735	0	0	0	-5.03833	0.353638	-4.27776	0	0	4.23634	0	13.6631	0.000403687	1	1	0.000436959	1	24.3756	9.44e-06
ENSG00000182983.14	-4.6821	0.114852	-2.12182	2.56028	-2.23667	0.336013	0.456513	0.365246	0.204369	0.370494	0.837998	8	ENSG00000182983.14	chr3	gene	42905731	42917641	+	protein_coding	ZNF662	78	78	10	12	10	5.2915	375.667	366	102.841	12.3333	13	2.08167	0.839019	0.750074	-12.6528	0	-3.54637	8.81528	-3.85408	13.6631	3.14e-09	0.985768	0.00166824	2.62e-07	0.00091404	151.601	9.99e-11
ENSG00000196172.9	-3.20743	0.845618	-0.647305	2.56013	-1.49292	0.271613	0.390922	0.317692	0.228459	0.36227	1.03327	8	ENSG00000196172.9	chr19	gene	23739195	23758891	-	protein_coding	ZNF681	59	54	10.4403	15	12	7	269	260	61	27.3333	32	9.86577	0.955566	0.96403	-8.27733	0	0	6.95514	-1.3858	13.6631	5.45e-07	0.653276	0.861243	3.83e-06	0.0940089	87.2552	3.73e-09
ENSG00000107968.9	0.341216	1.60044	2.89847	2.55725	1.29803	0.129958	0.149195	0.178665	0.180916	0.195195	2.20298	8	ENSG00000107968.9	chr10	gene	30433937	30461833	+	protein_coding	MAP3K8	109.333	104	23.4592	244.333	316	139.113	542	516	62.2174	649.333	641	81.8189	3.49924	3.18049	0	2.25666	5.95823	4.82653	0.856144	13.6631	0.993375	0.0204861	1.94e-05	0.000143882	0.203348	36.1293	9.41e-07
ENSG00000171509.15	-0.389256	1.6558	2.16742	2.55667	0.511616	0.76245	0.674864	0.646014	0.62068	0.509269	0.854623	8	ENSG00000171509.15	chr4	gene	158315311	158653372	+	protein_coding	RXFP1	0	0	0	0.333333	0	0.57735	2.66667	3	0.57735	2	1	1.73205	-4.36024	0.766551	0	1.1099	2.06402	2.86457	0	13.6631	0.840317	0.143364	0.0293088	0.00637662	0.856115	9.72523	0.00107426
ENSG00000125347.13	3.03723	3.00374	5.59048	2.55325	2.58674	0.138475	0.137861	0.226949	0.245539	0.245193	0.795791	8	ENSG00000125347.13	chr5	gene	132481609	132490798	-	protein_coding	IRF1	49.6667	52	17.6163	219	207	25.2389	216.667	221	15.9478	1798	1726	237.337	3.24954	0.709698	17.4636	17.253	24.0101	7.50902	7.68175	13.6631	4.89e-11	5.74e-11	7.25e-13	1.65e-06	1.28e-06	411.535	1.25e-13
ENSG00000127954.12	-2.60369	2.142	-0.0516184	2.55207	-2.19362	0.0873448	0.123783	0.100397	0.0853554	0.122388	1.64057	8	ENSG00000127954.12	chr7	gene	88270892	88306891	-	protein_coding	STEAP4	1827	1749	163.597	408.333	379	132.459	12356.7	11316	2304.53	1775.67	1845	169.96	6.26549	1.91481	-13.2685	6.66719	0	13.1407	-7.04802	13.6631	1.71e-09	6.03e-06	0.999997	1.94e-09	3.31e-06	405.317	1.38e-13
ENSG00000261578.1	0.985057	1.15962	3.53536	2.55031	2.37574	0.201744	0.207673	0.318966	0.332571	0.3362	0.67725	8	ENSG00000261578.1	chr11	gene	76800364	76804555	+	sense_overlapping	AP003119.3	20.6667	21	4.50925	79.3333	90	21.1266	90.3333	87	17.2434	179.667	183	49.085	1.4487	0.607457	0	0.986189	10.1986	5.98103	5.25026	13.6631	0.537166	0.170592	4.57e-08	1.86e-05	6.65e-05	78.4374	7.41e-09
ENSG00000182782.7	-0.808601	2.00122	1.73561	2.54421	-0.265604	0.126319	0.169479	0.158659	0.151755	0.189199	1.25553	8	ENSG00000182782.7	chr12	gene	122701293	122703343	-	protein_coding	HCAR2	190	176	28.688	124	116	18.3576	959.667	900	199.315	497.333	498	60.0028	3.62899	1.26188	0	5.25901	4.12738	9.05849	0	13.6631	0.900341	6.55e-05	0.000538487	1.9e-07	0.998025	120.695	4.49e-10
ENSG00000229512.1	0.358684	-0.867761	2.90273	2.54405	3.77049	0.513989	0.4503	0.640923	0.65499	0.606297	0.943605	8	ENSG00000229512.1	chr11	gene	1763009	1763749	-	sense_intronic	AC068580.1	1.66667	2	1.52753	18	16	6.245	8.33333	8	0.57735	9.66667	9	3.05505	-1.82398	0.86024	0	0	3.20083	2.54166	4.92677	13.6631	0.906331	0.622123	0.00329851	0.0119438	0.00012003	16.3903	8.31e-05
ENSG00000248476.1	-1.73217	0.179119	0.810223	2.54239	0.631104	0.622542	0.734232	0.757573	0.655717	0.762563	0.888892	8	ENSG00000248476.1	chr21	gene	29351634	29361894	+	sense_intronic	BACH1-IT1	2	2	1	2.33333	3	1.1547	11.6667	8	7.23418	3	3	2	-2.76999	0.801534	-1.31365	0	0	2.62734	0	13.6631	0.105423	0.931143	0.617413	0.0101216	0.717123	7.04742	0.00423562
ENSG00000274386.5	1.03811	-0.661524	3.57944	2.54133	4.24097	0.645835	0.531711	0.54792	0.625106	0.506331	0.987191	8	ENSG00000274386.5	chr1	gene	42785007	42816619	+	protein_coding	TMEM269	0.333333	0	0.57735	10.6667	10	6.02771	3.66667	5	2.3094	6.33333	7	2.08167	-2.82769	0.909513	0.0618758	0	4.93633	2.58546	6.71174	13.6631	0.478439	0.745049	0.00011782	0.0109757	5.63e-06	26.713	5.59e-06
ENSG00000155465.18	0.624374	1.78021	3.16431	2.53993	1.3841	0.240446	0.292403	0.368792	0.380049	0.414877	0.88927	8	ENSG00000155465.18	chr14	gene	22773222	22829820	-	protein_coding	SLC7A7	13.6667	14	1.52753	26.6667	24	8.32666	61	63	7.2111	92.3333	97	16.5025	0.563162	0.801928	0	2.97961	6.55344	4.52475	1.03385	13.6631	0.948245	0.00508423	7.24e-06	0.000252666	0.159589	38.3682	6.54e-07
ENSG00000078401.6	-1.52818	2.95884	1.00636	2.53454	-1.95248	0.122155	0.206018	0.147147	0.134376	0.213491	0.575746	8	ENSG00000078401.6	chr6	gene	12290363	12297194	+	protein_coding	EDN1	286	304	47.6235	59.6667	64	11.1505	1545	1413	232.103	478	459	87.0689	3.68037	0.532989	-5.92253	13.0237	0.0592253	15.6422	-6.11105	13.6631	2.06e-05	2.17e-09	0.476815	2.06e-10	1.5e-05	500.634	3.31e-14
ENSG00000129521.13	-1.52056	-0.206669	1.01296	2.53352	1.21963	0.112375	0.122345	0.133969	0.122549	0.131752	1.37767	8	ENSG00000129521.13	chr14	gene	33924231	34462774	-	protein_coding	EGLN3	404.667	432	65.4319	832.667	831	214.505	2284.33	2096	374.844	707.333	786	156.596	5.00633	1.4502	-3.8467	0	0.0803364	10.3912	1.38428	13.6631	0.000927196	0.999948	0.468567	3.64e-08	0.0942338	102.443	1.31e-09
ENSG00000133985.2	-1.23273	0.930514	1.29718	2.52991	0.366671	0.105098	0.123464	0.125879	0.117429	0.134117	1.56334	8	ENSG00000133985.2	chr14	gene	70641787	70675360	+	protein_coding	TTC9	477	483	16.8226	564.333	604	193.573	2768.67	2575	361.732	1038.67	1008	197.791	5.12709	1.76993	-1.66447	0	1.77458	9.79293	0	13.6631	0.0593869	0.660574	0.0491204	7.48e-08	0.998343	106.837	9.99e-10
ENSG00000188089.13	-2.57903	1.79704	-0.0500822	2.52895	-1.84712	0.0993655	0.13764	0.114106	0.0970409	0.135972	1.45873	8	ENSG00000188089.13	chr15	gene	41981582	42051190	-	protein_coding	PLA2G4E	1049	1085	105.702	281	277	75.08	6628	5988	1209.47	970.667	1021	93.3077	5.48334	1.58483	-12.623	4.59985	0	12.5155	-4.94888	13.6631	3.23e-09	0.000219377	0.999996	3.6e-09	0.000114867	342.266	4.32e-13
ENSG00000229314.5	-0.876851	1.64888	1.64888	2.52573	-1.78e-15	0.738137	0.609929	0.616623	0.621184	0.461558	0.894403	8	ENSG00000229314.5	chr9	gene	114323056	114326475	+	protein_coding	ORM1	0	0	0	0	0	0	2.66667	3	0.57735	1.33333	1	1.52753	-4.65175	0.807288	0	1.18405	1.1712	2.73365	0	13.6631	0.579105	0.128433	0.130927	0.00823257	1	9.95466	0.000966372
ENSG00000125735.10	-1.85554	0.66757	0.66757	2.52311	-1.78e-15	0.651285	0.497351	0.505539	0.624379	0.461558	0.794612	8	ENSG00000125735.10	chr19	gene	6661253	6670588	-	protein_coding	TNFSF14	0	0	0	0	0	0	2.66667	2	1.1547	0.333333	0	0.57735	-4.91039	0.7086	-1.56051	0	0	2.89789	0	13.6631	0.0708195	0.780335	0.776792	0.00597297	1	10.5672	0.000734113
ENSG00000175315.2	-1.76968	0.424731	0.75313	2.52281	0.328398	0.0911662	0.105179	0.106645	0.0962473	0.109612	4.93391	8	ENSG00000175315.2	chr11	gene	66011841	66013505	+	protein_coding	CST6	1121.33	1041	326.01	1349	1331	421.288	6790.67	6400	994.329	1932.33	2350	822.324	6.28387	14.5924	-2.21011	0	0	4.14185	0	13.6631	0.0223494	0.914328	0.723156	0.0005238	0.937687	19.2271	3.54e-05
ENSG00000275759.1	-1.56939	-0.0741133	0.949863	2.51926	1.02398	0.694649	0.696261	0.610563	0.619372	0.621179	1.35411	8	ENSG00000275759.1	chr12	gene	118428281	118428870	+	lincRNA	AC026367.3	0.333333	0	0.57735	1	1	1	4	4	3	1	1	1	-4.23059	1.41251	-0.689684	0	0	2.06388	0.0324767	13.6631	0.254888	0.966647	0.536042	0.0294371	0.495378	3.77552	0.0362843
ENSG00000265096.1	1.85584	4.37354	4.37354	2.5177	-1.78e-15	0.633087	0.479516	0.488003	0.619596	0.461558	0.798158	8	ENSG00000265096.1	chr17	gene	79019209	79027655	-	antisense_RNA	C1QTNF1-AS1	0	0	0	0	0	0	3	3	2	9.33333	7	4.04145	-3.94171	0.711907	1.60221	8.33819	8.19318	2.90313	0	13.6631	0.0660406	5.02e-07	6.15e-07	0.00591184	1	49.9489	1.29e-07
ENSG00000176920.11	-1.84326	1.29954	0.667757	2.51101	-0.631782	0.158705	0.220225	0.195064	0.171839	0.229871	0.781617	8	ENSG00000176920.11	chr19	gene	48695971	48705950	+	protein_coding	FUT2	129	132	23.6432	64.3333	71	16.0728	628.667	599	162.543	159.333	162	7.37111	2.69251	0.696607	-6.36614	1.62964	0	10.5355	0	13.6631	9.81e-06	0.063003	0.969455	3.07e-08	0.961957	169.043	4.85e-11
ENSG00000233321.1	-2.16949	0.940883	0.336471	2.50596	-0.604411	0.62862	0.525749	0.580012	0.619337	0.514613	1.3321	8	ENSG00000233321.1	chr10	gene	3486894	3502838	-	lincRNA	AL357833.1	0.333333	0	0.57735	0	0	0	4.66667	4	3.05505	0.666667	0	1.1547	-4.56465	1.37789	-1.5849	0	0	2.07148	0	13.6631	0.0683176	0.541136	0.861813	0.0290208	0.747848	7.3254	0.00362505
ENSG00000206432.4	-0.665112	0.841304	1.83956	2.50467	0.998257	0.514766	0.614548	0.67087	0.636507	0.719602	1.07246	8	ENSG00000206432.4	chr18	gene	5882072	5895955	-	protein_coding	TMEM200C	3	2	2.64575	4.66667	4	4.04145	12.3333	11	3.21455	7	7	3	-2.20628	1.01235	0	0	1.24379	2.34949	0	13.6631	0.738895	0.604466	0.117709	0.0172449	0.508756	5.80335	0.00889858
ENSG00000225614.2	0.629301	3.73823	3.13382	2.50452	-0.604411	0.630478	0.526572	0.580759	0.620524	0.514613	0.855465	8	ENSG00000225614.2	chr16	gene	88427471	88440757	+	protein_coding	ZNF469	0.333333	0	0.57735	0	0	0	4	4	1	6.33333	5	4.16333	-3.84776	0.767394	0	5.93613	4.19424	2.76777	0	13.6631	0.748743	2.01e-05	0.00047425	0.00770231	0.803939	28.2274	4.06e-06
ENSG00000256304.1	-3.33178	0.457074	-0.830854	2.50093	-1.28793	0.553955	0.49265	0.640098	0.66031	0.609792	1.0952	8	ENSG00000256304.1	chr12	gene	122322122	122324336	-	processed_pseudogene	CCDC150P1	1.66667	1	2.08167	0	0	0	7	6	3.60555	0.333333	0	0.57735	-4.26569	1.04121	-4.12519	0	0	2.22763	-0.462735	13.6631	0.000542074	0.856546	0.607422	0.0217033	0.32671	15.7509	0.00010238
ENSG00000185112.5	-2.9407	-0.652101	-0.439908	2.50079	0.212193	0.174605	0.200301	0.20091	0.156197	0.184474	1.51924	8	ENSG00000185112.5	chr3	gene	194686544	194689037	+	protein_coding	FAM43A	172.667	174	3.21455	172	165	90.7028	843	808	88.8313	100	95	11.3578	3.0622	1.69033	-8.54902	0	0	7.39034	0	13.6631	3.75e-07	0.898311	0.974785	1.97e-06	0.997304	74.7731	1.01e-08
ENSG00000179921.14	-0.0445682	1.4257	2.44798	2.49255	1.02228	0.407441	0.495712	0.568532	0.565626	0.632182	1.00477	8	ENSG00000179921.14	chr2	gene	218259496	218263859	+	protein_coding	GPBAR1	4.66667	6	3.21455	6.33333	5	3.21455	18.6667	19	2.51661	16.3333	16	1.52753	-1.39382	0.930012	0	0.8905	2.64097	2.73625	0.0365401	13.6631	0.994798	0.194396	0.00985277	0.00818985	0.488308	10.2475	0.000846198
ENSG00000099994.10	-0.351603	4.77879	2.13959	2.49119	-2.63921	0.325451	0.543603	0.453109	0.441358	0.619986	1.56406	8	ENSG00000099994.10	chr22	gene	24181259	24189110	+	protein_coding	SUSD2	9.33333	11	4.72582	2	0	3.4641	38.3333	41	6.4291	28	26	4.3589	-1.31485	1.77124	0	5.22316	1.88976	2.53865	-1.98661	13.6631	0.925286	7.07e-05	0.0401698	0.0120089	0.0340131	23.3781	1.2e-05
ENSG00000071575.11	-0.779528	1.51653	1.70651	2.48604	0.189978	0.139483	0.178379	0.178933	0.171008	0.203979	1.28165	8	ENSG00000071575.11	chr2	gene	12716889	12742734	+	protein_coding	TRIB2	132.667	144	26.8576	118	130	36.5103	618.667	570	97.5722	343	316	122.748	3.16569	1.30069	0	2.53901	3.46211	7.61951	0	13.6631	0.906016	0.0119808	0.00196845	1.4e-06	0.998192	76.6691	8.58e-09
ENSG00000196361.9	-2.47872	8.88e-16	-8.88e-16	2.47872	-1.78e-15	0.619104	0.45346	0.462425	0.62506	0.461558	0.349574	8	ENSG00000196361.9	chr19	gene	11451326	11481046	-	protein_coding	ELAVL3	0	0	0	0	0	0	2.66667	2	1.1547	0	0	0	-5.05497	0.41045	-3.72813	0	0	3.6926	0	13.6631	0.00116876	1	1	0.00125283	1	19.3414	3.43e-05
ENSG00000226947.1	-0.987028	-1.65983	1.49164	2.47866	3.15147	0.683771	0.646274	0.70624	0.636349	0.595875	0.702404	8	ENSG00000226947.1	chr1	gene	152644393	152644717	-	unprocessed_pseudogene	AL139247.1	0.666667	1	0.57735	7.66667	7	1.1547	5.66667	7	2.3094	2.33333	2	0.57735	-2.8807	0.627777	0	-1.28859	0.878594	2.93272	4.55698	13.6631	0.510694	0.10954	0.197695	0.00557795	0.000238031	15.3291	0.000117858
ENSG00000138821.12	0.307586	2.09435	2.78364	2.47606	0.689298	0.126212	0.154087	0.168804	0.170823	0.192338	1.36941	8	ENSG00000138821.12	chr4	gene	102251041	102431258	-	protein_coding	SLC39A8	132	117	30.4138	167	168	16.5227	622	603	59.808	733.667	720	114.115	3.5843	1.43692	0	5.92477	8.81476	7.20845	0	13.6631	0.999771	2.05e-05	2.62e-07	2.59e-06	0.900148	93.6162	2.36e-09
ENSG00000234902.6	0.29567	1.15459	2.76915	2.47348	1.61456	0.483791	0.543802	0.647749	0.656483	0.701881	1.43545	8	ENSG00000234902.6	chr2	gene	207186717	207236066	-	lincRNA	AC007879.3	3	2	3.60555	5.66667	5	4.04145	11.3333	9	6.80686	11.3333	12	4.04145	-2.03991	1.54537	0	0.228678	2.19706	1.80553	0.704346	13.6631	0.894003	0.414634	0.0230872	0.0469533	0.251443	4.83767	0.0167961
ENSG00000049249.8	1.21855	2.37009	3.68884	2.47029	1.31875	0.591872	0.661898	0.553056	0.631709	0.697749	1.04124	8	ENSG00000049249.8	chr1	gene	7915894	7943165	-	protein_coding	TNFRSF9	0.666667	0	1.1547	1.33333	1	0.57735	4.33333	5	2.08167	9	9	3	-3.15782	0.973705	0.374205	2.0977	4.92699	2.3587	0.462954	13.6631	0.358016	0.0275976	0.000119924	0.0169408	0.327712	14.2131	0.000173575
ENSG00000163235.15	-0.0928709	1.00026	2.37619	2.46906	1.37593	0.0816057	0.0887596	0.0991391	0.0984755	0.104481	0.754248	8	ENSG00000163235.15	chr2	gene	70447280	70554193	-	protein_coding	TGFA	995.333	967	90.8754	2473.67	2432	496.812	6012	5426	1141.07	5165.33	5356	535.113	6.80011	0.671995	0	0.00352527	16.9337	18.1982	4.38928	13.6631	1	0.498619	7.33e-11	2.85e-11	0.000326387	409.853	1.28e-13
ENSG00000204323.5	-1.04924	-0.399114	1.41354	2.46278	1.81265	0.188735	0.1999	0.252587	0.235391	0.244434	1.28544	8	ENSG00000204323.5	chr17	gene	75633434	75641404	+	protein_coding	SMIM5	54.6667	51	9.07377	141.333	144	6.4291	228.667	211	39.5769	110.667	115	30.73	2.16595	1.30639	-0.228272	0	1.43241	5.43691	2.90874	13.6631	0.411408	0.98996	0.0872546	4.77e-05	0.00584193	30.8008	2.43e-06
ENSG00000271503.5	1.41523	2.81085	3.86972	2.45449	1.05887	0.151221	0.190235	0.231031	0.242813	0.268849	1.66843	8	ENSG00000271503.5	chr17	gene	35871491	35880793	-	protein_coding	CCL5	52.3333	55	17.1561	78	68	19.975	209.667	215	17.6163	563	464	176.695	2.47113	1.96878	1.95695	6.78411	8.85259	4.26914	0.156063	13.6631	0.0355525	5e-06	2.49e-07	0.000410363	0.439179	62.2076	3.26e-08
ENSG00000136378.14	-0.827184	1.92224	1.62588	2.45307	-0.296356	0.188859	0.280207	0.257839	0.244127	0.320072	0.70114	8	ENSG00000136378.14	chr15	gene	78759203	78811431	-	protein_coding	ADAMTS7	50	49	7.54983	28.3333	26	4.04145	205.667	203	18.1475	113.333	119	14.3643	1.55076	0.626739	0	4.15739	3.06621	7.51843	0	13.6631	0.866223	0.000508288	0.00428916	1.62e-06	0.992527	88.0367	3.52e-09
ENSG00000168621.14	0.746679	1.6452	3.1985	2.45183	1.55331	0.175931	0.201922	0.266571	0.275276	0.292571	0.937453	8	ENSG00000168621.14	chr5	gene	37812677	37839686	-	protein_coding	GDNF	35.6667	36	0.57735	75.6667	77	6.1101	146	141	26.8514	244.667	250	28.3784	1.9252	0.853463	0	3.45875	8.92733	5.70891	2.04711	13.6631	0.929027	0.0019815	2.26e-07	2.97e-05	0.0301915	68.1685	1.82e-08
ENSG00000131831.17	-1.65285	0.694873	0.796131	2.44898	0.101258	0.694002	0.744431	0.747284	0.655418	0.708598	1.36123	8	ENSG00000131831.17	chrX	gene	17800049	17861337	-	protein_coding	RAI2	1.33333	2	1.1547	1	1	1	6	7	1.73205	2	2	2	-3.64056	1.42384	-0.788359	0	0	1.85274	0	13.6631	0.22525	0.670588	0.62078	0.043134	0.954026	3.92861	0.0323055
ENSG00000153292.15	0.30593	2.00158	2.75432	2.44839	0.752743	0.152838	0.193002	0.217844	0.220541	0.250057	1.50771	8	ENSG00000153292.15	chr6	gene	46997703	47042363	-	protein_coding	ADGRF1	65.6667	73	14.4684	82	80	9.16515	279	283	68.0882	339.333	281	107.156	2.50536	1.66989	0	4.01587	6.23188	5.0822	0	13.6631	0.99823	0.000667739	1.22e-05	9.01e-05	0.77146	47.0358	1.88e-07
ENSG00000184261.4	-3.10818	-0.23772	-0.660057	2.44812	-0.422337	0.567662	0.706273	0.664142	0.490917	0.646206	0.942861	8	ENSG00000184261.4	chr2	gene	47516581	47570939	-	protein_coding	KCNK12	6.33333	7	2.08167	4	3	3.60555	28	28	5	3	2	1.73205	-1.93157	0.859418	-4.00605	0	0	3.18197	0	13.6631	0.000681604	0.907925	0.713954	0.00341737	0.840579	16.5479	7.91e-05
ENSG00000260179.1	-1.92139	-0.641725	0.526647	2.44804	1.16837	0.655189	0.60409	0.503231	0.630299	0.577001	1.01373	8	ENSG00000260179.1	chr1	gene	1249777	1251334	-	lincRNA	AL162741.1	0	0	0	0.666667	1	0.57735	2.66667	3	1.52753	0.333333	0	0.57735	-4.6509	0.940605	-1.45002	0	0	2.3688	0.300877	13.6631	0.08503	0.731747	0.829315	0.0166157	0.384897	5.93265	0.00820702
ENSG00000271725.1	-1.50715	0.940883	0.940883	2.44804	-1.78e-15	0.678715	0.525749	0.533501	0.630299	0.461558	1.08052	8	ENSG00000271725.1	chr15	gene	81303215	81309391	-	3prime_overlapping_ncRNA	AC103858.1	0	0	0	0	0	0	2.66667	3	1.52753	0.666667	0	1.1547	-4.86912	1.02251	-0.738958	0	0	2.27195	0	13.6631	0.237572	0.544822	0.544342	0.0199569	1	6.83021	0.00479522
ENSG00000049283.17	-1.21556	0.533421	1.22902	2.44459	0.695603	0.0803718	0.0906992	0.0947012	0.0883671	0.0978543	2.37181	8	ENSG00000049283.17	chr17	gene	50532543	50543750	+	protein_coding	EPN3	1607.33	1603	29.7377	2648.33	2968	839.462	10084.3	9060	1803.72	3842	3549	577.26	7.07799	3.63274	-1.40719	0	1.26885	8.57702	0	13.6631	0.0908551	0.991206	0.112843	3.61e-07	0.937257	77.0466	8.31e-09
ENSG00000204618.8	-0.264664	0.345563	2.17687	2.44153	1.8313	0.0858019	0.0896996	0.103663	0.10215	0.105445	2.28617	8	ENSG00000204618.8	chr6	gene	30070266	30075887	-	protein_coding	RNF39	854.667	828	52.3673	2880	2820	672.012	4984.33	4464	971.35	3812.67	3855	718.436	6.62411	3.39914	0	0	6.15768	7.65419	4.27609	13.6631	0.9998	0.999253	1.38e-05	1.33e-06	0.000404899	67.8384	1.88e-08
ENSG00000189325.6	-1.31578	0.814441	1.12461	2.44038	0.310165	0.710367	0.666257	0.646283	0.625148	0.574532	1.47653	8	ENSG00000189325.6	chr6	gene	36315757	36336885	-	protein_coding	C6orf222	0.333333	0	0.57735	0.666667	0	1.1547	4	3	2.64575	1.33333	1	1.52753	-4.25592	1.61541	-0.349749	0	0.151697	1.81282	0	13.6631	0.377328	0.610434	0.451755	0.046307	0.866854	3.4885	0.0453387
ENSG00000249378.5	-1.78555	-0.0952536	0.654574	2.44013	0.749827	0.672272	0.586458	0.525742	0.629915	0.537378	1.35098	8	ENSG00000249378.5	chr4	gene	188400736	188681051	+	lincRNA	LINC01060	0	0	0	0.666667	0	1.1547	2.66667	3	1.52753	0.666667	0	1.1547	-4.68618	1.40756	-0.98491	0	0	1.92702	0	13.6631	0.172749	0.961663	0.715288	0.0377344	0.65764	3.76107	0.0366879
ENSG00000250266.1	-0.527707	3.14523	1.91213	2.43983	-1.23311	0.627916	0.568869	0.683183	0.647008	0.589875	0.632691	8	ENSG00000250266.1	chr4	gene	170273919	170283079	+	lincRNA	LINC01612	1	1	1	0	0	0	6	6	1	3.66667	4	0.57735	-3.67545	0.573281	0	4.98056	1.76333	2.93913	-0.521925	13.6631	0.834321	0.00010849	0.0501256	0.00550765	0.305145	27.6065	4.62e-06
ENSG00000179057.13	-2.25378	0.309352	0.184729	2.4385	-0.124623	0.185097	0.231591	0.222495	0.18543	0.231857	1.6225	8	ENSG00000179057.13	chr11	gene	18704305	18726230	-	protein_coding	IGSF22	104.667	112	17.2143	71	73	6.245	458	425	72.3809	95.3333	92	36.1156	2.35258	1.88028	-4.9398	0	0	5.65745	0	13.6631	0.000116798	0.976678	0.9916	3.24e-05	0.993785	45.1094	2.43e-07
ENSG00000131386.17	2.59766	1.79567	5.0331	2.43544	3.23743	0.586726	0.521709	0.467888	0.631821	0.571954	0.746242	8	ENSG00000131386.17	chr3	gene	16174649	16231992	+	protein_coding	GALNT15	0.333333	0	0.57735	5.33333	5	3.51188	3	3	1	17	17	1	-2.73721	0.664961	3.33927	1.87028	10.5706	2.78607	4.79723	13.6631	0.00250804	0.0415173	2.97e-08	0.00743016	0.00015206	48.551	1.54e-07
ENSG00000176076.7	-1.05744	-1.00991	1.378	2.43544	2.38792	0.740749	0.745229	0.650677	0.631821	0.637068	1.0297	8	ENSG00000176076.7	chrX	gene	109623700	109625172	-	protein_coding	KCNE5	0.333333	0	0.57735	2.66667	3	1.52753	3	3	1	1.66667	2	1.52753	-3.84779	0.959715	-0.0791487	-0.013579	0.593007	2.3191	2.22386	13.6631	0.475776	0.502598	0.282595	0.0182557	0.0218312	6.46586	0.00593478
ENSG00000224784.2	-1.25669	0.432228	1.17771	2.43441	0.745484	0.703423	0.625192	0.568627	0.626669	0.537378	1.2874	8	ENSG00000224784.2	chr1	gene	153396591	153396771	-	processed_pseudogene	AL591704.2	0	0	0	0.666667	0	1.1547	3	2	2.64575	0.666667	1	0.57735	-4.58232	1.30934	-0.318915	0	0.273126	2.00036	0	13.6631	0.384481	0.812291	0.396889	0.0330252	0.66402	3.96673	0.0313933
ENSG00000261231.6	-2.43441	8.88e-16	-8.88e-16	2.43441	-1.78e-15	0.620729	0.45346	0.462425	0.626669	0.461558	0.673638	8	ENSG00000261231.6	chr16	gene	47724568	47908431	+	lincRNA	LINC02133	0	0	0	0	0	0	3	2	2.64575	0	0	0	-5.06032	0.604601	-2.97191	0	0	2.94374	0	13.6631	0.00516455	1	1	0.00545801	1	12.5997	0.000316677
ENSG00000137571.10	1.82687	2.0105	4.26039	2.43352	2.24989	0.525463	0.536599	0.546056	0.637486	0.646696	1.46205	8	ENSG00000137571.10	chr8	gene	69667047	69835064	-	protein_coding	SLCO5A1	1	0	1.73205	4	4	1	6	4	4.3589	19.3333	22	11.2398	-2.44319	1.5905	1.24775	1.49321	4.7344	1.78306	1.53251	13.6631	0.116956	0.0793482	0.000172008	0.0488078	0.074819	11.906	0.000417161
ENSG00000255120.5	-2.04023	-0.0367675	0.389046	2.42928	0.425813	0.475121	0.570592	0.587209	0.491129	0.58399	0.659977	8	ENSG00000255120.5	chr11	gene	65789051	65790868	-	antisense_RNA	OVOL1-AS1	6.33333	6	2.51661	6	5	1.73205	27.6667	28	3.51188	6	5	1.73205	-1.43891	0.593933	-2.84091	0	0	3.77618	0	13.6631	0.00667119	0.993754	0.90479	0.00106402	0.891864	17.3189	6.21e-05
ENSG00000246740.2	-4.42318	-0.0329081	-1.9959	2.42728	-1.96299	0.584085	0.75804	0.669982	0.464252	0.670074	1.62708	8	ENSG00000246740.2	chr15	gene	41972763	41999094	+	antisense_RNA	PLA2G4E-AS1	8.33333	8	4.50925	1.33333	2	1.1547	34.6667	33	14.5717	2	1	2.64575	-2.39223	1.889	-4.2642	0	-1.08152	2.23687	-1.04564	13.6631	0.000419438	0.984663	0.15206	0.0213132	0.160123	14.427	0.00016089
ENSG00000245648.1	-3.77213	0.324805	-1.345	2.42713	-1.6698	0.300293	0.410561	0.336647	0.217864	0.354753	0.64486	8	ENSG00000245648.1	chr12	gene	10363769	10398506	+	antisense_RNA	AC022075.1	67.6667	68	7.50555	14.6667	15	3.51188	282	264	39.2301	18.6667	20	5.1316	0.913452	0.582383	-12.0966	0	-1.34288	8.58369	-2.4741	13.6631	5.53e-09	0.975685	0.100597	3.57e-07	0.013569	152.069	9.79e-11
ENSG00000204020.5	-3.09147	-0.216147	-0.668408	2.42306	-0.452261	0.28005	0.349172	0.326018	0.235347	0.314454	1.03809	8	ENSG00000204020.5	chr10	gene	88761406	88778242	+	protein_coding	LIPN	55	53	5.2915	28.3333	27	4.16333	223.333	213	28.9194	25.3333	28	9.29157	1.08391	0.96987	-7.58331	0	0	6.13984	0	13.6631	1.47e-06	0.982073	0.840251	1.43e-05	0.950562	61.2747	3.58e-08
ENSG00000102962.4	0.0359699	1.8617	2.45714	2.42117	0.595443	0.222681	0.299891	0.321394	0.322289	0.37976	1.73772	8	ENSG00000102962.4	chr16	gene	57358772	57366190	+	protein_coding	CCL22	24.6667	25	11.5036	25	20	12.2882	91	80	31	95.3333	110	29.8385	0.844426	2.10698	0	1.97954	3.12345	3.03789	0	13.6631	0.998209	0.0341406	0.00383453	0.00453678	0.768303	15.1757	0.000124142
ENSG00000105339.10	0.130067	1.31013	2.54876	2.41869	1.23863	0.143335	0.163623	0.196111	0.19684	0.21207	0.58147	8	ENSG00000105339.10	chr8	gene	141117278	141195808	+	protein_coding	DENND3	88.3333	97	16.773	161	163	33.0454	382.333	387	53.1539	398.333	393	82.13	3.03129	0.536867	0	2.5868	10.7782	9.83649	1.53572	13.6631	0.999999	0.0109275	2.32e-08	7.09e-08	0.0737173	144.224	1.39e-10
ENSG00000137198.9	-1.2895	0.64069	1.12912	2.41862	0.48843	0.709	0.760088	0.730682	0.648578	0.704064	1.12525	8	ENSG00000137198.9	chr6	gene	16238580	16295549	+	protein_coding	GMPR	1	1	1	1.33333	1	1.52753	5	5	1	1.66667	1	1.1547	-3.66979	1.08027	-0.392864	0	0.170019	2.10445	0	13.6631	0.3542	0.700404	0.440919	0.027272	0.782806	4.45216	0.0220073
ENSG00000235385.1	1.12293	1.24879	3.54151	2.41858	2.29272	0.296403	0.301535	0.443341	0.470919	0.474166	0.650518	8	ENSG00000235385.1	chrX	gene	13266048	13303452	-	lincRNA	LINC02154	7.33333	6	2.3094	27	29	4.3589	32.6667	29	14.8436	66	70	7.81025	-0.00430152	0.586675	0.54147	1.0772	7.48436	3.93285	3.55938	13.6631	0.298452	0.150023	1.71e-06	0.000784352	0.00162632	41.1119	4.3e-07
ENSG00000205869.2	-0.231762	1.38616	2.18464	2.41641	0.798484	0.477873	0.591002	0.641339	0.625859	0.715975	1.0163	8	ENSG00000205869.2	chr11	gene	1584342	1585283	-	protein_coding	KRTAP5-1	2.66667	3	1.52753	3.66667	3	2.08167	13.6667	12	5.68624	10.3333	9	6.1101	-2.04329	0.943659	0	0.672621	1.90148	2.32972	0	13.6631	0.949247	0.256711	0.039354	0.0178897	0.622764	7.28756	0.00370193
ENSG00000259781.1	-2.63575	-0.941376	-0.223302	2.41245	0.718074	0.6036	0.628157	0.577903	0.646314	0.669306	1.30075	8	ENSG00000259781.1	chr15	gene	71164770	71165415	-	processed_pseudogene	HMGB1P6	1	0	1.73205	1	1	1	4	4	1	0.333333	0	0.57735	-4.23482	1.32957	-2.35024	0	0	1.89528	0	13.6631	0.0172455	0.540787	0.912256	0.0399336	0.66145	5.53625	0.0105487
ENSG00000233819.1	-5.13009	2.66e-15	-2.72444	2.40565	-2.72444	0.436993	0.45346	0.588888	0.575608	0.588206	0.261951	8	ENSG00000233819.1	chr1	gene	152744299	152744606	+	unprocessed_pseudogene	AL353779.2	3.66667	3	1.1547	0	0	0	17	15	4.3589	0	0	0	-3.71501	0.379076	-15.3505	0	-4.75612	3.96632	-4.76163	13.6631	2.65e-10	1	0.000163942	0.000735059	0.000162275	132.119	2.48e-10
ENSG00000158220.13	-1.2618	0.303082	1.14375	2.40555	0.840668	0.13709	0.155159	0.168061	0.155652	0.171779	1.1361	8	ENSG00000158220.13	chr3	gene	138434586	138481686	+	protein_coding	ESYT3	178	175	12.7671	261.333	253	71.8633	822.667	749	181.109	312	299	23.388	3.63954	1.09464	-1.82528	0	0.817529	8.63088	0	13.6631	0.0449465	0.999609	0.213826	3.35e-07	0.804667	78.4799	7.39e-09
ENSG00000197279.3	0.101466	0.732159	2.50607	2.4046	1.77391	0.172775	0.186361	0.249477	0.250391	0.259952	0.937262	8	ENSG00000197279.3	chr6	gene	28080975	28089563	+	protein_coding	ZNF165	49.3333	57	18.7172	120.667	124	8.5049	191.333	171	47.8574	199	198	17.5214	2.20229	0.853253	0	0	6.53544	6.07288	3.22297	13.6631	0.99997	0.928708	7.45e-06	1.6e-05	0.00315108	51.6992	1.04e-07
ENSG00000139445.17	-2.40187	8.88e-16	-8.88e-16	2.40187	-1.78e-15	0.628239	0.45346	0.462425	0.634109	0.461558	0.442845	8	ENSG00000139445.17	chr12	gene	109277979	109309220	-	protein_coding	FOXN4	0	0	0	0	0	0	2.66667	2	2.08167	0	0	0	-5.08738	0.453726	-3.31272	0	0	3.28205	0	13.6631	0.0026416	1	1	0.00280598	1	15.9586	9.56e-05
ENSG00000172350.9	-4.51233	-0.214553	-2.11185	2.40048	-1.8973	0.335518	0.437271	0.363608	0.205074	0.347404	0.858897	8	ENSG00000172350.9	chr11	gene	119149012	119162653	+	protein_coding	ABCG4	79	79	2	16	12	8.7178	332.333	297	72.7484	13	12	4.58258	0.898987	0.770839	-11.9234	0	-3.48283	7.77831	-2.94185	13.6631	6.64e-09	0.973283	0.00188998	1.11e-06	0.00547507	130.209	2.73e-10
ENSG00000145901.14	-0.497375	1.03629	1.9029	2.40027	0.866607	0.0595406	0.067013	0.0713706	0.0693288	0.0758429	0.842527	8	ENSG00000145901.14	chr5	gene	151029945	151093577	-	protein_coding	TNIP1	4779.33	4692	463.216	9189.33	9637	923.789	29149.7	26647	4426.86	20096	19202	2303.98	8.95206	0.754531	0	0.623462	14.564	23.252	0	13.6631	1	0.271625	5.19e-10	1.1e-12	0.968555	640.897	6.22e-15
ENSG00000107159.12	-3.57195	-0.941376	-1.17249	2.39946	-0.231116	0.537699	0.628157	0.658037	0.664491	0.739601	1.24964	8	ENSG00000107159.12	chr9	gene	35673856	35681159	+	protein_coding	CA9	1.66667	2	1.52753	1	1	1	8	7	3.60555	0.333333	0	0.57735	-3.80532	1.25324	-4.27273	0	-0.234153	1.88128	0	13.6631	0.000408951	0.540415	0.414567	0.0409394	0.895278	10.9937	0.000610049
ENSG00000205890.3	-1.89926	0.414964	0.499268	2.39853	0.0843045	0.623337	0.758815	0.755627	0.645062	0.77676	0.936989	8	ENSG00000205890.3	chr16	gene	3032481	3039133	+	antisense_RNA	AC108134.1	2.33333	3	1.1547	2	1	1.73205	12.3333	14	6.65833	2.66667	2	1.1547	-2.80721	0.852954	-1.56207	0	0	2.34751	0	13.6631	0.0706632	0.822682	0.782494	0.0172947	0.965189	7.19646	0.00389479
ENSG00000182759.3	0.138354	-0.154096	2.53667	2.39831	2.69076	0.539203	0.522124	0.662263	0.667408	0.653687	1.17145	8	ENSG00000182759.3	chr8	gene	143419182	143430406	-	protein_coding	MAFA	2.33333	2	2.51661	8.66667	10	3.21455	7.66667	8	1.52753	8	7	3.60555	-2.16103	1.1424	0	0	2.1709	1.96022	2.41994	13.6631	0.955587	0.952877	0.0241447	0.0355058	0.0151098	6.56068	0.00561094
ENSG00000157445.14	-1.39428	1.00372	1.00372	2.398	-1.78e-15	0.704746	0.556537	0.563866	0.632432	0.461558	0.769065	8	ENSG00000157445.14	chr3	gene	54122547	55074557	+	protein_coding	CACNA2D3	0	0	0	0	0	0	2.66667	3	1.52753	0.666667	1	0.57735	-4.81136	0.685211	-0.675858	0.00807939	0.00797437	2.67043	0	13.6631	0.255768	0.497187	0.497268	0.00930389	1	9.49879	0.00119447
ENSG00000137507.11	-0.774804	2.72141	1.62272	2.39752	-1.09869	0.581645	0.593989	0.711172	0.667434	0.678218	1.26578	8	ENSG00000137507.11	chr11	gene	76657524	76670747	-	protein_coding	LRRC32	3	2	3.60555	0.333333	0	0.57735	9	11	3.4641	4.33333	4	0.57735	-3.19621	1.27702	0	2.56452	0.774853	1.8529	-0.128761	13.6631	0.640223	0.0114464	0.228724	0.0430706	0.45786	9.69289	0.00109055
ENSG00000125508.3	-0.635591	1.25913	1.75593	2.39152	0.496795	0.562313	0.692308	0.701932	0.662181	0.775614	1.18452	8	ENSG00000125508.3	chr20	gene	63540810	63547504	-	protein_coding	SRMS	2.66667	2	3.05505	2	2	1	9.33333	10	1.1547	6	7	3.60555	-2.66379	1.16044	0	0.347469	0.999713	1.95075	0	13.6631	0.730126	0.371379	0.168789	0.0361158	0.769264	4.74799	0.0178697
ENSG00000263033.2	-0.574556	2.2633	1.81623	2.39079	-0.447069	0.652462	0.628943	0.692529	0.649001	0.625352	1.19608	8	ENSG00000263033.2	chr16	gene	11196177	11224969	+	lincRNA	AC007220.1	1	1	1	0.333333	0	0.57735	6	4	3.4641	3.33333	3	1.52753	-3.631	1.17655	0	1.85178	1.0866	1.97565	0	13.6631	0.742951	0.0430489	0.149128	0.0345208	0.811289	7.70087	0.00295345
ENSG00000172061.8	0.466491	1.89459	2.85671	2.39022	0.962113	0.738285	0.664753	0.604541	0.63312	0.545595	1.1612	8	ENSG00000172061.8	chr3	gene	194355247	194369743	-	protein_coding	LRRC15	0	0	0	0.666667	0	1.1547	2.33333	2	0.57735	3.33333	4	2.08167	-4.16414	1.1284	0	1.26687	2.89125	2.06711	0	13.6631	0.78769	0.113754	0.00606322	0.0292048	0.527876	7.77705	0.00283525
ENSG00000253284.2	-1.93314	-0.20782	0.457074	2.39022	0.664894	0.656132	0.542043	0.500914	0.63312	0.513947	1.03004	8	ENSG00000253284.2	chr12	gene	19147074	19154659	+	sense_intronic	AC092828.1	0	0	0	0.333333	0	0.57735	2.33333	2	0.57735	0.333333	0	0.57735	-4.80383	0.960125	-1.45142	0	0	2.24095	0	13.6631	0.0848533	0.940552	0.861316	0.0211432	0.744249	5.54541	0.0104866
ENSG00000096006.11	-3.14314	-0.804184	-0.755107	2.38804	0.0490766	0.571169	0.666754	0.671207	0.661042	0.745187	1.45902	8	ENSG00000096006.11	chr6	gene	49727384	49744437	-	protein_coding	CRISP3	1.66667	1	2.08167	1.33333	1	1.52753	7.33333	8	2.08167	0.666667	0	1.1547	-3.75588	1.58532	-2.98008	0	0	1.66768	0	13.6631	0.00510664	0.615518	0.640428	0.0596632	0.97718	6.43629	0.0060401
ENSG00000171954.12	-2.76588	-0.270879	-0.379103	2.38677	-0.108223	0.113477	0.131014	0.128379	0.106632	0.125132	3.17484	8	ENSG00000171954.12	chr19	gene	15508493	15552317	+	protein_coding	CYP4F22	746	758	195.277	617.667	609	96.293	3950	3723	707.366	525.667	586	165.941	5.21693	6.24071	-6.22923	0	0	5.20596	0	13.6631	1.23e-05	0.979239	0.963471	7.2e-05	0.995154	43.4592	3.06e-07
ENSG00000165646.11	-0.897841	0.0432128	1.48166	2.3795	1.43845	0.62431	0.68434	0.726846	0.670028	0.726289	1.13064	8	ENSG00000165646.11	chr10	gene	117241093	117279430	+	protein_coding	SLC18A2	2	3	1.73205	3	3	0	7.66667	9	3.21455	4.33333	2	4.04145	-2.80003	1.08739	0	0	0.635487	1.97441	0.578917	13.6631	0.566968	0.982265	0.270654	0.0345922	0.289205	3.85015	0.0342791
ENSG00000102879.15	-2.32066	0.013002	0.0561456	2.3768	0.0431436	0.383134	0.47276	0.465334	0.371795	0.463618	1.01257	8	ENSG00000102879.15	chr16	gene	30182827	30189076	+	protein_coding	CORO1A	15.6667	18	4.93288	10.6667	11	1.52753	60	63	17.6918	11.3333	9	4.93288	-0.469157	0.939232	-3.55674	0	0	3.82104	0	13.6631	0.0016348	0.997518	0.989686	0.000974854	0.99218	20.5672	2.45e-05
ENSG00000224743.6	-1.72184	0.654574	0.654574	2.37641	-1.78e-15	0.677274	0.517873	0.525742	0.63525	0.461558	1.39919	8	ENSG00000224743.6	chr13	gene	30881933	30933846	-	antisense_RNA	TEX26-AS1	0	0	0	0	0	0	3.66667	5	3.21455	0.666667	0	1.1547	-4.90539	1.48518	-0.874549	0	0	1.77792	0	13.6631	0.201186	0.713723	0.711784	0.0491787	1	4.24686	0.0255209
ENSG00000174945.13	-3.60483	-0.569706	-1.23018	2.37464	-0.660479	0.601358	0.763855	0.714359	0.559621	0.731449	0.658508	8	ENSG00000174945.13	chr7	gene	2679522	2775500	+	protein_coding	AMZ1	4.33333	4	2.51661	2	1	1.73205	18.6667	20	4.16333	1	1	0	-2.68397	0.592799	-5.6259	0	-0.418511	3.19038	0	13.6631	3.43e-05	0.770948	0.341658	0.00336083	0.727171	23.9787	1.04e-05
ENSG00000249395.2	0.173577	1.13996	2.54575	2.37218	1.40579	0.723227	0.739141	0.628806	0.633665	0.651769	1.17236	8	ENSG00000249395.2	chr8	gene	75223404	75324741	-	lincRNA	CASC9	0.333333	0	0.57735	1.66667	1	2.08167	3	3	1	3.33333	3	2.51661	-3.82694	1.14366	0	0.177067	2.29866	2.02489	0.582182	13.6631	0.924082	0.439681	0.0189958	0.0315481	0.286973	5.76198	0.00913371
ENSG00000172738.11	-0.600644	0.504759	1.76828	2.36893	1.26352	0.241533	0.277438	0.333126	0.318413	0.34644	1.2792	8	ENSG00000172738.11	chr6	gene	37212180	37258155	-	protein_coding	TMEM217	24.3333	24	5.50757	43.6667	51	14.4684	94	95	28.5132	61	54	22.3383	0.914487	1.29701	0	0	2.02507	3.77501	0.667916	13.6631	0.915462	0.930221	0.0314308	0.0010664	0.257684	15.7606	0.000102052
ENSG00000244515.1	-1.80783	2.2724	0.560845	2.36867	-1.71155	0.472011	0.66787	0.585365	0.49908	0.687268	1.03536	8	ENSG00000244515.1	chr3	gene	157162663	157163932	-	processed_pseudogene	KRT18P34	6	6	1	1.66667	1	2.08167	26.6667	30	8.5049	6.66667	7	2.51661	-2.00148	0.966556	-1.74081	1.93784	0	2.78943	-1.0531	13.6631	0.0521044	0.036903	0.779381	0.00738016	0.155953	18.6621	4.16e-05
ENSG00000204949.8	-1.43696	0.970857	0.929527	2.36649	-0.0413302	0.310934	0.413178	0.403732	0.35757	0.449324	0.896796	8	ENSG00000204949.8	chr8	gene	123201172	123202743	-	antisense_RNA	FAM83A-AS1	19	16	11.7898	12	12	4	69.3333	55	26.5769	23.3333	24	3.05505	-0.0765769	0.809798	-1.56167	0	0	4.24676	0	13.6631	0.070612	0.53073	0.575534	0.000428281	0.994656	25.264	7.7e-06
ENSG00000151715.7	-0.625261	0.169267	1.73973	2.36499	1.57046	0.0861578	0.0909988	0.102335	0.0988211	0.103069	2.46653	8	ENSG00000151715.7	chr11	gene	129815819	129860003	+	protein_coding	TMEM45B	1000.67	998	29.0918	2887	3096	480.865	5627	5044	1133.19	3295	3139	626.734	6.67679	3.90105	0	0	3.65982	6.99342	2.80226	13.6631	0.977317	0.999797	0.00133551	3.6e-06	0.00719345	52.5209	9.45e-08
ENSG00000226101.1	-1.90488	0.457074	0.457074	2.36195	-1.78e-15	0.656532	0.49265	0.500914	0.633534	0.461558	0.722939	8	ENSG00000226101.1	chr17	gene	72072333	72093481	+	lincRNA	LINC02097	0	0	0	0	0	0	2.33333	2	0.57735	0.333333	0	0.57735	-4.95296	0.644915	-1.71626	0	0	2.67695	0	13.6631	0.0543858	0.905237	0.901907	0.00918563	1	9.89454	0.000993396
ENSG00000163806.15	0.195509	0.272586	2.55396	2.35845	2.28137	0.53386	0.538735	0.659461	0.667899	0.671802	0.633643	8	ENSG00000163806.15	chr2	gene	28782517	28850611	+	protein_coding	SPDYA	1.66667	1	1.1547	6.66667	6	2.08167	8	9	2.64575	8	8	1	-2.22041	0.573987	0	0	3.11028	2.68461	2.51758	13.6631	0.971775	0.955403	0.00393621	0.00904998	0.0124928	11.4429	0.00050461
ENSG00000150676.12	-2.35543	8.88e-16	-8.88e-16	2.35543	-1.78e-15	0.626677	0.45346	0.462425	0.632562	0.461558	0.59561	8	ENSG00000150676.12	chr11	gene	85855101	85920021	+	protein_coding	CCDC83	0	0	0	0	0	0	2.66667	2	2.08167	0	0	0	-5.08112	0.546613	-2.92546	0	0	2.89824	0	13.6631	0.00565614	1	1	0.00596587	1	12.8025	0.000292754
ENSG00000141098.12	-1.25644	0.437121	1.09883	2.35527	0.661712	0.118848	0.134519	0.141553	0.131358	0.145689	0.817525	8	ENSG00000141098.12	chr16	gene	67674531	67719421	-	protein_coding	GFOD2	320	310	41.9047	433.333	435	41.5251	1547.33	1411	294.228	579.333	570	68.4787	4.49175	0.730228	-2.52503	0	0.817054	12.0737	0	13.6631	0.0123069	0.999874	0.213958	5.66e-09	0.991512	161.988	6.44e-11
ENSG00000103534.16	-2.34483	1.37402	0.00930417	2.35414	-1.36472	0.466855	0.673554	0.566985	0.457569	0.667151	1.22823	8	ENSG00000103534.16	chr16	gene	19410496	19499113	+	protein_coding	TMC5	8	8	2	2	2	1	33.6667	32	4.72582	8	6	7.2111	-1.65015	1.22218	-2.60567	0.502296	0	2.67694	-0.494502	13.6631	0.0105449	0.315103	0.996676	0.00918558	0.317661	15.113	0.000126819
ENSG00000262001.1	3.71861	0.369337	6.0721	2.3535	5.70277	0.537433	0.306823	0.461445	0.644625	0.469945	0.771384	8	ENSG00000262001.1	chr18	gene	3603000	3608336	+	antisense_RNA	DLGAP1-AS2	0.666667	0	1.1547	33.6667	37	6.65833	3.33333	3	0.57735	43.3333	46	12.2202	-1.62512	0.687302	6.10166	0	13.2585	2.53265	12.0707	13.6631	1.52e-05	0.986619	1.75e-09	0.0121394	5.73e-09	104.474	1.16e-09
ENSG00000173597.8	-1.8233	1.03386	0.526256	2.34955	-0.507609	0.682382	0.724494	0.770819	0.666301	0.709368	1.21695	8	ENSG00000173597.8	chr4	gene	69721162	69787961	-	protein_coding	SULT1B1	1.33333	1	0.57735	0.666667	1	0.57735	7.33333	6	3.21455	2.33333	3	2.08167	-3.53535	1.20603	-1.09863	0.0425626	0	1.84434	0	13.6631	0.146539	0.494922	0.75435	0.0436896	0.768077	5.52373	0.0106342
ENSG00000272696.1	-2.46818	-0.897014	-0.120335	2.34785	0.776678	0.612957	0.690272	0.730272	0.586596	0.666974	1.24438	8	ENSG00000272696.1	chr9	gene	128316337	128316909	+	antisense_RNA	AL359091.3	3.33333	3	0.57735	4.33333	4	0.57735	15.3333	16	2.08167	4	4	4	-2.28084	1.24556	-2.14619	0	0	2.05882	0	13.6631	0.0252579	0.566074	0.946123	0.0296374	0.631684	5.75941	0.00914856
ENSG00000134802.17	0.1969	1.98676	2.5437	2.3468	0.55694	0.181636	0.241758	0.260198	0.26227	0.306987	1.03229	8	ENSG00000134802.17	chr11	gene	57406954	57427580	-	protein_coding	SLC43A3	41.6667	40	6.65833	44.6667	43	17.5594	158.667	138	40.2036	181	164	60.3241	1.68524	0.962845	0	4.15961	6.04616	5.23331	0	13.6631	0.999744	0.000506132	1.67e-05	6.86e-05	0.918083	51.6695	1.05e-07
ENSG00000103089.8	0.631618	0.784911	2.97772	2.3461	2.1928	0.131962	0.133723	0.178025	0.182766	0.184042	0.875997	8	ENSG00000103089.8	chr16	gene	74712955	74774831	-	protein_coding	FA2H	109.333	107	13.6504	401.333	405	20.7445	473	416	162.194	683.667	685	75.0089	3.69254	0.788208	0	0	12.513	8.29585	7.30016	13.6631	0.996322	0.953969	3.61e-09	5.31e-07	2.25e-06	136.257	2.02e-10
ENSG00000168412.6	-1.51821	-0.219046	0.823354	2.34156	1.0424	0.693616	0.636658	0.546801	0.635106	0.572354	1.31468	8	ENSG00000168412.6	chr4	gene	186533655	186555567	-	protein_coding	MTNR1A	0	0	0	0.666667	1	0.57735	2.66667	2	2.08167	1	0	1.73205	-4.5848	1.3509	-0.642792	0	0	1.81741	0.063736	13.6631	0.26933	0.906355	0.613707	0.0458245	0.479308	3.39627	0.0487726
ENSG00000276573.1	-2.34156	8.88e-16	-8.88e-16	2.34156	-1.78e-15	0.629245	0.45346	0.462425	0.635106	0.461558	0.541154	8	ENSG00000276573.1	chr13	gene	97435946	97436168	+	sense_intronic	AL442067.1	0	0	0	0	0	0	2.66667	2	2.08167	0	0	0	-5.09143	0.510367	-2.98434	0	0	2.9568	0	13.6631	0.00503906	1	1	0.00531882	1	13.4413	0.000229905
ENSG00000228022.5	-1.15185	1.44937	1.18948	2.34133	-0.259896	0.728442	0.606473	0.634297	0.634165	0.489231	1.11008	8	ENSG00000228022.5	chr6	gene	30766825	30792250	+	lincRNA	HCG20	0.333333	0	0.57735	0	0	0	3.33333	3	2.51661	1.33333	2	1.1547	-4.55651	1.06042	-0.202435	0.719541	0.290084	2.05396	0	13.6631	0.427599	0.242768	0.390498	0.0299006	0.930661	6.66496	0.00527783
ENSG00000284669.1	-1.88615	-0.135945	0.451361	2.33751	0.587306	0.670943	0.712975	0.662817	0.642161	0.685958	1.20152	8	ENSG00000284669.1	chr3	gene	39148281	39172952	+	antisense_RNA	AC092053.3	0.666667	1	0.57735	1.33333	1	1.52753	4.33333	4	0.57735	1	1	1	-3.95914	1.18419	-1.21371	0	0	1.91401	0	13.6631	0.123466	0.940581	0.802275	0.0385577	0.731458	4.17716	0.0268559
ENSG00000235903.7	-2.07028	-1.21994	0.263439	2.33372	1.48338	0.666372	0.714697	0.784117	0.665439	0.713827	0.803437	8	ENSG00000235903.7	chr13	gene	46052806	46113332	+	antisense_RNA	CPB2-AS1	2	1	1.73205	4	4	0	9	8	2.64575	1.66667	2	0.57735	-2.82208	0.716858	-1.89699	-0.363468	0	2.36723	0.799795	13.6631	0.0396317	0.362222	0.895968	0.0166525	0.219315	7.27609	0.00372559
ENSG00000228126.1	-1.12333	-0.0409935	1.20922	2.33255	1.25021	0.721354	0.748253	0.649258	0.634576	0.664994	1.21686	8	ENSG00000228126.1	chr1	gene	150515757	150518032	+	lincRNA	FALEC	0.333333	0	0.57735	1	1	0	4	2	3.4641	1.33333	1	1.52753	-4.05552	1.2059	-0.155692	0	0.293443	1.91224	0.342636	13.6631	0.448393	0.981617	0.390821	0.0386774	0.372706	3.54293	0.0434409
ENSG00000179388.8	-3.09655	-0.710033	-0.764526	2.33202	-0.0544936	0.115524	0.131267	0.129205	0.103941	0.121199	3.34931	8	ENSG00000179388.8	chr8	gene	22687659	22693302	-	protein_coding	EGR3	816	816	48	841.333	857	513.679	4375	3936	916.113	445.333	447	99.5105	5.30336	6.90716	-6.90533	0	0	4.87613	0	13.6631	4.14e-06	0.792568	0.750248	0.000131294	0.997455	42.8457	3.34e-07
ENSG00000165474.5	-1.99328	1.84396	0.33317	2.32645	-1.51079	0.0638544	0.0842924	0.0734739	0.0648025	0.0850129	2.94959	8	ENSG00000165474.5	chr13	gene	20187470	20192898	-	protein_coding	GJB2	6468	6480	156.346	2458.33	2472	206.839	40646.7	38800	4626.22	9887	11191	2298.55	8.43111	5.43297	-6.67363	4.29551	0	8.78174	-2.57774	13.6631	5.96e-06	0.000390162	0.999155	2.74e-07	0.01112	181.845	2.99e-11
ENSG00000166046.10	0.420018	0.00338462	2.74568	2.32566	2.7423	0.11541	0.111666	0.146569	0.149203	0.146325	1.17144	8	ENSG00000166046.10	chr12	gene	106301929	106347015	+	protein_coding	TCP11L2	205.333	211	10.6927	1143.33	1132	60.7975	913	826	176.4	1145	1134	63.2218	4.72748	1.14239	0	0	11.1434	8.31285	11.1403	13.6631	0.999819	1	1.54e-08	5.18e-07	1.54e-08	141.475	1.58e-10
ENSG00000169248.12	-2.3835	0.572544	-0.060198	2.3233	-0.632742	0.645262	0.625436	0.703834	0.660637	0.641286	1.68225	8	ENSG00000169248.12	chr4	gene	76033682	76041415	-	protein_coding	CXCL11	1	1	0	0.333333	0	0.57735	9	10	7.54983	1	1	1	-3.98516	1.9959	-1.51765	0	0	1.41784	0	13.6631	0.0771546	0.730577	0.9719	0.090942	0.701066	4.0573	0.0293414
ENSG00000258483.2	-0.926744	1.39554	1.39554	2.32229	-1.78e-15	0.734976	0.587727	0.594671	0.638594	0.461558	1.27763	8	ENSG00000258483.2	chr15	gene	98003081	98021777	+	lincRNA	LINC02251	0	0	0	0	0	0	3.66667	4	3.51188	1	1	1	-4.76815	1.29466	0	0.591481	0.584574	1.8198	0	13.6631	0.553011	0.283483	0.285869	0.0456127	1	5.04376	0.014596
ENSG00000261143.1	-1.75673	1.38964	0.563716	2.32045	-0.825928	0.609706	0.713165	0.736281	0.63657	0.736264	1.37305	8	ENSG00000261143.1	chr15	gene	77976042	77993057	+	transcribed_unprocessed_pseudogene	ADAMTS7P3	3	3	2	1	1	1	12.6667	12	8.02081	3.33333	3	2.51661	-2.93572	1.44276	-1.0333	0.454863	0	1.72694	0	13.6631	0.160794	0.335548	0.734864	0.0537087	0.605809	5.80536	0.00888736
ENSG00000234948.1	-1.04065	1.53923	1.27933	2.31998	-0.259896	0.737918	0.613795	0.641301	0.638065	0.489231	1.08546	8	ENSG00000234948.1	chr20	gene	52210645	52650431	+	lincRNA	LINC01524	0.333333	0	0.57735	0	0	0	3	2	1.73205	1.66667	1	2.08167	-4.55077	1.02878	-0.0543079	0.866142	0.429436	2.03959	0	13.6631	0.487076	0.201275	0.338962	0.0306913	0.932702	6.8173	0.00483104
ENSG00000189292.15	-0.64075	-1.26941	1.67768	2.31843	2.94709	0.711969	0.678141	0.709507	0.655173	0.618246	1.67332	8	ENSG00000189292.15	chr2	gene	279558	288851	-	protein_coding	ALKAL2	1.33333	0	2.3094	6.66667	8	4.16333	4.33333	4	1.52753	3.66667	5	3.21455	-3.11786	1.97836	0	-0.282449	0.679067	1.43069	2.23909	13.6631	0.699437	0.407173	0.263287	0.0889934	0.0214174	3.8974	0.0330746
ENSG00000112033.13	-1.0825	0.836794	1.23557	2.31807	0.398779	0.079767	0.0914562	0.0933161	0.0876187	0.0983793	1.3484	8	ENSG00000112033.13	chr6	gene	35342558	35428191	+	protein_coding	PPARD	1713	1733	124.214	2284.67	2536	601.745	9890	9266	1549.3	4118.33	4076	104.165	7.07621	1.40348	-0.873039	0	2.13092	12.6982	0	13.6631	0.198863	0.922625	0.025886	2.99e-09	0.999922	198.146	1.69e-11
ENSG00000028277.21	-0.297348	2.32077	2.01979	2.31713	-0.300989	0.107311	0.137912	0.130522	0.128209	0.154731	1.80388	8	ENSG00000028277.21	chr19	gene	42086110	42196585	-	protein_coding	POU2F2	366.667	385	132.455	256	288	85.6096	1702	1578	307.369	1280	1154	432.976	4.62665	2.24418	0	6.39289	5.21551	6.85778	0	13.6631	0.999663	9.39e-06	7.08e-05	4.45e-06	0.995298	93.0563	2.46e-09
ENSG00000171051.8	-0.349867	2.76669	1.9665	2.31637	-0.800181	0.591166	0.608128	0.691307	0.666368	0.681461	1.05516	8	ENSG00000171051.8	chr19	gene	51745172	51804110	-	protein_coding	FPR1	1.33333	1	0.57735	0.666667	0	1.1547	7	7	1	5	5	2	-3.26007	0.990789	0	2.91859	1.40457	1.9846	0	13.6631	0.874948	0.00574262	0.0916159	0.033927	0.623227	11.1814	0.000563178
ENSG00000095739.10	1.13081	1.03193	3.44705	2.31624	2.41512	0.160892	0.159072	0.238613	0.249455	0.248286	0.734788	8	ENSG00000095739.10	chr10	gene	28677342	28682939	+	protein_coding	BAMBI	47.6667	50	7.76745	191	184	35.0286	178.667	181	8.73689	388.333	401	95.6312	2.58676	0.655028	1.00454	0.247982	12.6712	6.51948	7.04226	13.6631	0.166289	0.403918	3.08e-09	7.64e-06	3.34e-06	122.029	4.18e-10
ENSG00000167723.14	-1.98911	1.18204	0.325185	2.31429	-0.856857	0.10986	0.139045	0.126513	0.11164	0.140456	1.44395	8	ENSG00000167723.14	chr17	gene	3510502	3557995	-	protein_coding	TRPV3	628.667	664	207.271	307.333	333	47.0779	3198.67	2892	795.634	690	679	83.0482	4.92342	1.5597	-7.20917	1.04832	0	9.42655	0	13.6631	2.59e-06	0.15634	0.999592	1.18e-07	0.785761	169.64	4.74e-11
ENSG00000167914.11	-1.93934	0.430348	0.373768	2.3131	-0.0565798	0.0995617	0.11626	0.114239	0.101431	0.117865	3.03574	8	ENSG00000167914.11	chr17	gene	39953263	39977766	+	protein_coding	GSDMA	917.333	870	147.798	828.333	759	133.29	4834	4248	1108.05	1153.33	1269	355.888	5.75716	5.73488	-3.93973	0	0	5.40589	0	13.6631	0.000773849	0.969832	0.980824	5.04e-05	0.998643	42.5427	3.49e-07
ENSG00000110911.14	-0.41002	2.05706	1.9027	2.31272	-0.154358	0.0865694	0.105996	0.102983	0.100577	0.117714	0.718007	8	ENSG00000110911.14	chr12	gene	50979401	51028566	-	protein_coding	SLC11A2	940	924	127.754	808.333	825	34.1955	5031.33	4779	737.614	3388.33	3409	271.59	6.17393	0.640754	0	12.4585	10.9505	16.3054	0	13.6631	1	3.81e-09	1.91e-08	1.2e-10	1	483.201	4.21e-14
ENSG00000265222.1	-1.13411	1.17771	1.17771	2.31183	-1.78e-15	0.712319	0.561361	0.568627	0.636638	0.461558	0.828261	8	ENSG00000265222.1	chr17	gene	32509954	32523424	-	sense_intronic	AC079336.2	0	0	0	0	0	0	2.66667	2	2.08167	0.666667	1	0.57735	-4.81815	0.740574	-0.218785	0.367867	0.363166	2.39442	0	13.6631	0.416921	0.359565	0.36131	0.0158122	1	8.50968	0.00193687
ENSG00000254887.1	1.08347	2.71876	3.39239	2.30892	0.67363	0.398814	0.524662	0.570429	0.602655	0.692395	0.90059	8	ENSG00000254887.1	chr19	gene	42132555	42137099	+	processed_transcript	AC010247.1	3.66667	3	3.05505	4	4	2	14.3333	15	3.05505	27	28	7.54983	-1.55365	0.813791	0.232006	3.63145	4.64916	2.40763	0	13.6631	0.410012	0.00141282	0.000200416	0.0154192	0.704295	18.8809	3.91e-05
ENSG00000187556.7	-0.315175	0.861043	1.99286	2.30803	1.13181	0.386618	0.450187	0.517575	0.504018	0.554283	1.29979	8	ENSG00000187556.7	chr19	gene	13862063	13880757	+	protein_coding	NANOS3	6.33333	8	2.88675	9.33333	10	1.1547	24.3333	22	5.85947	20.6667	12	15.885	-0.985557	1.32811	0	0	1.66455	2.25193	0.206354	13.6631	0.931811	0.605127	0.0594798	0.0206989	0.422295	6.42627	0.00607627
ENSG00000137767.13	-0.375299	1.91214	1.93119	2.30649	0.0190486	0.10407	0.127135	0.125376	0.122748	0.142828	1.39344	8	ENSG00000137767.13	chr15	gene	45631148	45691294	+	protein_coding	SQOR	418	445	47.634	370.667	363	19.6554	2019	1848	362.162	1415	1371	215.397	4.9454	1.47578	0	5.90591	6.1138	8.76156	0	13.6631	0.999884	2.12e-05	1.49e-05	2.81e-07	0.99999	132.973	2.37e-10
ENSG00000167767.13	-0.854405	0.32965	1.44916	2.30357	1.11951	0.0564077	0.0614454	0.0665241	0.0632714	0.067801	3.95766	8	ENSG00000167767.13	chr12	gene	52168996	52192000	-	protein_coding	KRT80	7305.67	7133	826.637	16815	15562	2286.41	43849.7	39347	8444.26	23679	25740	5688.76	9.52715	9.50992	0	0	2.18944	6.68093	0.571582	13.6631	0.7915	0.998307	0.0232255	5.89e-06	0.288444	48.0024	1.66e-07
ENSG00000135374.9	-2.31635	-0.794241	-0.012806	2.30354	0.781435	0.615139	0.634999	0.581917	0.653552	0.672279	1.37871	8	ENSG00000135374.9	chr11	gene	34478793	34513805	-	protein_coding	ELF5	1	0	1.73205	1	1	1	3.66667	4	0.57735	0.333333	0	0.57735	-4.24173	1.45188	-1.77595	0	0	1.65531	0	13.6631	0.0492805	0.621341	0.994827	0.0607927	0.627142	4.06933	0.0290804
ENSG00000188869.12	-2.64157	-0.937344	-0.33995	2.30162	0.597394	0.596417	0.633164	0.578462	0.636471	0.671028	1.42548	8	ENSG00000188869.12	chr15	gene	81331217	81374213	-	protein_coding	TMC3	0.666667	0	1.1547	1	1	1	4.33333	5	1.1547	0.333333	0	0.57735	-4.19624	1.52867	-2.22614	0	0	1.65405	0	13.6631	0.0218071	0.544867	0.855232	0.0609212	0.72004	4.80316	0.0172003
ENSG00000279000.3	-2.86651	-1.19825	-0.566969	2.29954	0.631283	0.525226	0.588272	0.619649	0.470372	0.539863	1.4312	8	ENSG00000279000.3	chr11	gene	7924592	7931268	-	polymorphic_pseudogene	OR10A6	11.6667	16	9.29157	9	7	3.4641	31.6667	30	10.5987	4	4	2	-1.3859	1.53824	-2.86532	-0.271725	0	2.2276	0	13.6631	0.00638004	0.399711	0.739519	0.0216636	0.719212	7.88173	0.00268154
ENSG00000260810.1	-1.13495	1.60253	1.16287	2.29781	-0.439662	0.727368	0.607862	0.647317	0.643363	0.504329	1.18972	8	ENSG00000260810.1	chr14	gene	91258299	91259003	+	lincRNA	AL135818.2	0.333333	0	0.57735	0	0	0	3.66667	3	3.05505	1.33333	1	1.52753	-4.51174	1.16766	-0.17169	0.917308	0.23284	1.8668	0	13.6631	0.441603	0.188186	0.413745	0.041935	0.84897	6.39047	0.00620754
ENSG00000092929.11	-0.0544997	0.6141	2.24316	2.29766	1.62906	0.1698	0.183652	0.236195	0.234969	0.245166	0.744289	8	ENSG00000092929.11	chr17	gene	75827225	75844717	-	protein_coding	UNC13D	57.3333	62	17.4738	129.333	137	15.0444	213	204	21.9317	200.667	188	34.7755	2.3397	0.663256	0	0	6.46272	6.78125	3.15058	13.6631	0.999997	0.988931	8.38e-06	5.03e-06	0.00363348	63.5024	2.86e-08
ENSG00000277342.1	-2.55667	2.66e-15	-0.259896	2.29678	-0.259896	0.614682	0.45346	0.49005	0.641526	0.489231	0.417857	8	ENSG00000277342.1	chr12	gene	32109076	32109602	+	sense_intronic	AC048344.4	0.333333	0	0.57735	0	0	0	2.66667	3	0.57735	0	0	0	-4.96329	0.441133	-3.81296	0	0	3.04345	0	13.6631	0.000990498	1	0.98105	0.0044865	0.98118	18.0526	4.98e-05
ENSG00000228839.5	-2.2274	0.402447	0.0681387	2.29554	-0.334309	0.645477	0.778967	0.767332	0.635162	0.770441	1.16492	8	ENSG00000228839.5	chr22	gene	31292499	31338021	+	antisense_RNA	PIK3IP1-AS1	3	3	2	1.66667	2	1.52753	11.3333	10	2.3094	2	2	1	-2.94289	1.13346	-1.78609	0	0	1.91586	0	13.6631	0.0483267	0.815075	0.969508	0.0384052	0.847841	6.10113	0.00739604
ENSG00000224614.1	-1.64263	0.0533088	0.652856	2.29548	0.599547	0.405911	0.481659	0.508756	0.441194	0.511746	1.04424	8	ENSG00000224614.1	chr3	gene	195908076	195911257	+	antisense_RNA	TNK2-AS1	9	9	2	11.3333	7	8.3865	36	37	5.56776	11	10	4.58258	-0.861788	0.977367	-1.6014	0	0	2.97012	0	13.6631	0.0660809	0.988661	0.751968	0.0051813	0.782476	10.7834	0.000667948
ENSG00000136286.14	-3.34117	-1.21426	-1.0471	2.29407	0.167165	0.552116	0.658936	0.6506	0.668975	0.759534	1.20445	8	ENSG00000136286.14	chr7	gene	44962662	44979098	-	protein_coding	MYO1G	1.33333	1	0.57735	2	1	2.64575	6.66667	6	2.08167	0.333333	0	0.57735	-3.79874	1.1883	-3.8899	-0.298294	-0.0664105	1.77453	0	13.6631	0.000855035	0.389136	0.480109	0.0493806	0.924517	9.50804	0.00118927
ENSG00000187902.11	-3.13333	0.457074	-0.840562	2.29277	-1.29764	0.566925	0.49265	0.630889	0.662451	0.600118	0.809742	8	ENSG00000187902.11	chr19	gene	55428740	55442863	-	protein_coding	SHISA7	1	1	0	0	0	0	6	7	2.64575	0.333333	0	0.57735	-4.33513	0.722813	-4.42609	0	0	2.29538	-0.583359	13.6631	0.000304744	0.893727	0.616718	0.0190727	0.284841	19.8491	2.97e-05
ENSG00000161031.12	-1.49624	2.19375	0.796111	2.29235	-1.39763	0.486231	0.67332	0.607279	0.535067	0.709392	1.42607	8	ENSG00000161031.12	chr19	gene	15468645	15498956	-	protein_coding	PGLYRP2	5	5	2	2	1	2.64575	21	17	7.81025	7	7	4	-2.15102	1.52966	-0.825186	1.43349	0	1.95288	-0.453212	13.6631	0.212235	0.0880507	0.62084	0.0359237	0.336991	9.11546	0.00143484
ENSG00000228221.5	-2.17152	1.15115	0.1208	2.29232	-1.03035	0.64818	0.569207	0.663076	0.645476	0.566125	1.4432	8	ENSG00000228221.5	chr3	gene	177441921	177752305	+	lincRNA	LINC00578	0.666667	1	0.57735	0	0	0	5	5	2	1.66667	0	2.88675	-4.29938	1.55844	-1.4478	0.212719	0	1.60378	-0.0429499	13.6631	0.0859187	0.421973	0.94556	0.0663933	0.489448	6.43052	0.00606088
ENSG00000219891.2	0.0453575	1.00428	2.33638	2.29102	1.3321	0.181877	0.207063	0.256364	0.256533	0.274964	0.720456	8	ENSG00000219891.2	chr6	gene	28091154	28093664	+	transcribed_unprocessed_pseudogene	ZSCAN12P1	45	42	12.7671	81.6667	87	13.7961	164.667	160	32.2542	165	165	4	1.92914	0.642817	0	0.0257713	6.50173	6.27693	1.50644	13.6631	0.999995	0.489906	7.86e-06	1.14e-05	0.0773607	59.2747	4.42e-08
ENSG00000274213.1	0.39152	-0.312023	2.68137	2.28985	2.99339	0.41619	0.382388	0.570145	0.583018	0.55939	0.873089	8	ENSG00000274213.1	chr17	gene	56914186	56914533	+	lincRNA	AC015912.3	4	3	2.64575	22.3333	23	2.08167	15.3333	16	3.05505	18.6667	17	6.65833	-0.99405	0.78523	0	0	3.32796	2.49665	4.02141	13.6631	0.940193	0.969754	0.00256508	0.0130054	0.000661354	14.9065	0.000136119
ENSG00000133216.16	-0.154517	1.40698	2.13526	2.28978	0.728279	0.169802	0.209443	0.232556	0.230155	0.260777	0.776647	8	ENSG00000133216.16	chr1	gene	22710839	22921500	+	protein_coding	EPHB2	59.6667	60	6.50641	72.6667	79	17.3877	227.333	189	76.1205	194.333	204	28.746	2.15393	0.692072	0	2.33578	5.86801	6.73625	0	13.6631	0.999982	0.0176518	2.26e-05	5.4e-06	0.8843	70.2284	1.51e-08
ENSG00000134769.21	-1.04322	0.0413089	1.24261	2.28583	1.2013	0.566062	0.633091	0.703802	0.645784	0.705276	0.755444	8	ENSG00000134769.21	chr18	gene	34493290	34891844	+	protein_coding	DTNA	2.33333	2	0.57735	4.66667	4	3.05505	11	13	4.3589	4.33333	4	0.57735	-2.34098	0.673052	-0.0930706	0	0.420183	2.42702	0.347911	13.6631	0.463919	0.989255	0.341305	0.0148582	0.367611	6.30254	0.00654394
ENSG00000228789.6	-1.61365	0.66757	0.66757	2.28122	-1.78e-15	0.66844	0.497351	0.505539	0.642253	0.461558	1.01926	8	ENSG00000228789.6	chr6	gene	31053450	31059890	+	lincRNA	HCG22	0	0	0	0	0	0	3	1	3.4641	0.333333	0	0.57735	-4.97833	0.94719	-0.943277	0	0	2.04974	0	13.6631	0.181626	0.75018	0.747005	0.0301136	1	6.21624	0.00689452
ENSG00000241770.1	-1.50386	1.48446	0.776355	2.28021	-0.708102	0.700282	0.6035	0.671912	0.64673	0.540442	1.15081	8	ENSG00000241770.1	chr3	gene	157163452	157169133	+	antisense_RNA	AC104411.1	0.666667	1	0.57735	0	0	0	4.66667	3	3.78594	1.33333	1	1.52753	-4.35818	1.11434	-0.681596	0.760448	0	1.87521	0	13.6631	0.255723	0.230791	0.634158	0.0412983	0.69641	7.24188	0.00379723
ENSG00000255690.2	-3.68568	-1.17468	-1.4133	2.27238	-0.238617	0.542335	0.686889	0.683079	0.655105	0.779007	1.39819	8	ENSG00000255690.2	chr7	gene	28953358	28958292	-	protein_coding	TRIL	2.66667	2	2.08167	2	2	2	10	9	3.60555	0.666667	0	1.1547	-3.42243	1.48355	-4.06571	-0.208788	-0.496753	1.59462	0	13.6631	0.000609528	0.429514	0.319566	0.0673968	0.888637	9.4968	0.0011956
ENSG00000228013.1	-2.88628	0.18355	-0.620975	2.26531	-0.804524	0.598152	0.608738	0.691844	0.672021	0.681461	1.5604	8	ENSG00000228013.1	chr1	gene	154402328	154406564	-	antisense_RNA	AL162591.1	1.33333	1	0.57735	0.666667	0	1.1547	7.33333	5	4.93288	1	0	1.73205	-3.91862	1.76455	-2.37399	0	0	1.41741	0	13.6631	0.0165478	0.917857	0.706837	0.0907214	0.617173	5.68942	0.00956346
ENSG00000143632.14	-2.52311	2.66e-15	-0.259896	2.26321	-0.259896	0.618417	0.45346	0.49005	0.645105	0.489231	0.436162	8	ENSG00000143632.14	chr1	gene	229431245	229434098	-	protein_coding	ACTA1	0.333333	0	0.57735	0	0	0	2.66667	2	1.1547	0	0	0	-4.97566	0.450286	-3.67033	0	0	2.91811	0	13.6631	0.00130872	1	0.980237	0.00573723	0.980371	17.0256	6.8e-05
ENSG00000261553.5	-1.40321	0.455	0.859998	2.26321	0.404998	0.699461	0.602942	0.589029	0.645105	0.538938	1.07022	8	ENSG00000261553.5	chr13	gene	75549773	75807120	+	processed_transcript	AL137782.1	0.333333	0	0.57735	0.333333	0	0.57735	2.66667	2	1.1547	0.666667	1	0.57735	-4.55383	1.00953	-0.573736	0	0	1.94888	0	13.6631	0.289875	0.823626	0.595435	0.0361707	0.865344	4.49193	0.0213921
ENSG00000222047.8	-1.5107	2.21688	0.750598	2.2613	-1.46628	0.275622	0.44891	0.350338	0.304978	0.467509	0.806779	8	ENSG00000222047.8	chr10	gene	73909969	73922777	-	protein_coding	C10orf55	28.6667	24	9.86577	7	8	2.64575	100	89	24.4336	33.3333	35	11.5902	0.154323	0.720008	-2.18366	3.19462	0	4.87395	-1.17541	13.6631	0.0234765	0.00333233	0.792058	0.000131819	0.129967	54.1037	7.85e-08
ENSG00000115616.2	-1.64985	1.80728	0.607375	2.25723	-1.19991	0.199924	0.312014	0.249253	0.217884	0.323816	0.989276	8	ENSG00000115616.2	chr2	gene	102619707	102711318	+	protein_coding	SLC9A2	71	64	27.1846	23	17	12.1655	260	246	26.8887	79.3333	76	5.7735	1.52871	0.911927	-3.40385	2.7094	0	6.04239	-0.64648	13.6631	0.00220733	0.00861901	0.939089	1.68e-05	0.264343	77.8814	7.76e-09
ENSG00000283267.1	-1.58949	0.66757	0.66757	2.25706	-1.78e-15	0.665425	0.497351	0.505539	0.639115	0.461558	0.923001	8	ENSG00000283267.1	chr7	gene	90316503	90321308	-	protein_coding	FAM237B	0	0	0	0	0	0	2.33333	2	1.52753	0.333333	0	0.57735	-4.96538	0.837721	-0.967897	0	0	2.14896	0	13.6631	0.175383	0.762548	0.759197	0.0250749	1	6.94264	0.00449567
ENSG00000281357.2	0.0198642	-0.0567051	2.27669	2.25682	2.33339	0.653091	0.644131	0.664668	0.668094	0.659338	1.41063	8	ENSG00000281357.2	chr5	gene	91380349	91439085	+	lincRNA	ARRDC3-AS1	2	0	3.4641	4.33333	5	2.08167	4.66667	5	2.51661	4.33333	5	2.08167	-2.97293	1.50401	0	0	1.56623	1.53395	1.64901	13.6631	0.9912	0.975044	0.0707411	0.0746566	0.0615123	3.95562	0.0316562
ENSG00000110031.12	-1.22084	1.23645	1.03518	2.25603	-0.201265	0.192063	0.260033	0.246273	0.224615	0.284923	0.945957	8	ENSG00000110031.12	chr11	gene	58526871	58578220	-	protein_coding	LPXN	64.3333	67	17.1561	40.6667	39	5.68624	236	228	30.7896	99	90	22.8692	1.76193	0.862842	-1.23788	0.978911	0.153804	6.01999	0	13.6631	0.118306	0.17232	0.440007	1.74e-05	0.99553	58.2301	4.95e-08
ENSG00000173239.13	-2.9135	-0.0911275	-0.662087	2.25141	-0.57096	0.1424	0.169809	0.159638	0.127313	0.157371	2.21071	8	ENSG00000173239.13	chr10	gene	88802730	88820546	+	protein_coding	LIPM	365.333	356	30.1054	216.333	236	59.0113	1669	1551	282.156	204	237	62.426	3.93613	3.20047	-7.51123	0	0	5.49443	0	13.6631	1.64e-06	0.996562	0.871572	4.31e-05	0.924871	61.7811	3.4e-08
ENSG00000188001.9	-3.36381	0.0688409	-1.11274	2.25107	-1.18158	0.213745	0.273556	0.23696	0.165935	0.238077	2.08044	8	ENSG00000188001.9	chr3	gene	188947214	189325304	+	protein_coding	TPRG1	154.667	146	52.5389	53	41	23.4307	587.667	546	84.5833	53	55	14.1067	2.25666	2.87317	-6.52433	0	-0.280687	4.44799	-0.449958	13.6631	7.59e-06	0.986295	0.391643	0.000292032	0.329949	44.894	2.5e-07
ENSG00000259771.1	-3.63795	0	-1.3892	2.24875	-1.3892	0.528649	0.45346	0.607828	0.665205	0.607168	0.724426	8	ENSG00000259771.1	chr15	gene	59266720	59271162	-	sense_intronic	AC092756.1	1.33333	1	1.52753	0	0	0	6	7	1.73205	0	0	0	-4.43562	0.646175	-6.2076	0	-0.796555	2.33531	-0.797421	13.6631	1.28e-05	1	0.219794	0.0176833	0.21955	27.8732	4.37e-06
ENSG00000171502.14	-0.31732	0.77153	1.93094	2.24826	1.15941	0.551179	0.6229	0.687174	0.668672	0.728923	1.1047	8	ENSG00000171502.14	chr1	gene	85729233	86156943	-	protein_coding	COL24A1	3.66667	2	4.72582	3.66667	3	2.08167	8.66667	8	2.08167	6	6	1	-2.4372	1.05344	0	0	1.31993	1.81881	0.213072	13.6631	0.893891	0.644506	0.104784	0.0456319	0.423312	4.24178	0.0256156
ENSG00000159398.15	-1.58506	1.69669	0.662847	2.2479	-1.03384	0.571349	0.693119	0.700158	0.610237	0.725509	1.00235	8	ENSG00000159398.15	chr16	gene	55846154	55956031	-	protein_coding	CES5A	3.66667	3	3.05505	1	1	1	13.3333	13	3.51188	3.66667	4	0.57735	-2.72765	0.927174	-1.06345	1.04388	0	2.12374	-0.0484439	13.6631	0.15319	0.157966	0.701285	0.0262717	0.486844	10.2215	0.000856156
ENSG00000271781.1	-2.24449	8.88e-16	-8.88e-16	2.24449	-1.78e-15	0.636933	0.45346	0.462425	0.642724	0.461558	0.380232	8	ENSG00000271781.1	chr5	gene	675826	676616	+	antisense_RNA	AC026740.1	0	0	0	0	0	0	2.33333	2	1.52753	0	0	0	-5.12338	0.423551	-3.00222	0	0	2.97518	0	13.6631	0.00486455	1	1	0.00512976	1	14.5275	0.000155296
ENSG00000242221.8	-2.47029	0.880878	-0.225853	2.24444	-1.10673	0.547387	0.730381	0.648	0.513738	0.705515	1.01525	8	ENSG00000242221.8	chr19	gene	43064211	43083045	-	protein_coding	PSG2	6.66667	9	4.04145	1.66667	2	0.57735	23	26	7	3.66667	4	1.52753	-2.15494	0.942413	-2.76687	0	0	2.49523	-0.155835	13.6631	0.00771482	0.5751	0.916472	0.0130388	0.443429	13.6956	0.000209308
ENSG00000113742.12	-1.3032	-0.0843977	0.939447	2.24265	1.02384	0.0997168	0.107975	0.115738	0.107058	0.114789	1.06339	8	ENSG00000113742.12	chr5	gene	173888280	173961976	+	protein_coding	CPEB4	738.333	793	102.578	1410.33	1408	356.506	3687.33	3292	717.019	1312.67	1216	249.466	5.81637	1.001	-3.03908	0	0	11.6015	0.207623	13.6631	0.00452397	1	0.695299	9.32e-09	0.419293	150.427	1.05e-10
ENSG00000065809.13	1.11358	0.932028	3.35521	2.24164	2.42319	0.16207	0.158627	0.236765	0.247855	0.245618	0.670278	8	ENSG00000065809.13	chr10	gene	14518557	14774897	-	protein_coding	FAM107B	49.6667	50	9.50438	197.667	215	32.6548	175.667	183	17.2143	369	378	31.4802	2.59047	0.601956	0.903254	0	12.8213	6.45674	7.46824	13.6631	0.19102	0.705165	2.65e-09	8.46e-06	1.75e-06	127.674	3.1e-10
ENSG00000217825.2	-1.0474	-0.54956	1.19311	2.24051	1.74267	0.741077	0.769648	0.6623	0.643758	0.676452	1.04375	8	ENSG00000217825.2	chr7	gene	155196563	155198455	-	lincRNA	AC099552.1	0.333333	0	0.57735	1.66667	2	0.57735	3	3	1	1.66667	2	1.52753	-3.92643	0.976777	-0.0647153	0	0.295023	1.94975	1.11087	13.6631	0.48196	0.749042	0.388658	0.0361043	0.143461	4.28644	0.0247966
ENSG00000161270.19	2.6598	4.8997	4.8997	2.2399	-1.78e-15	0.631774	0.447757	0.456835	0.641629	0.461558	0.676473	8	ENSG00000161270.19	chr19	gene	35825964	35869287	-	protein_coding	NPHS1	0	0	0	0	0	0	2.33333	2	1.52753	13.3333	13	3.51188	-3.88457	0.606842	3.37254	11.1802	10.9581	2.48065	0	13.6631	0.00234941	1.48e-08	1.9e-08	0.0134082	1	78.8802	7.15e-09
ENSG00000227591.5	2.59142	4.83132	4.83132	2.2399	-1.78e-15	0.633623	0.450362	0.459388	0.641629	0.461558	1.03989	8	ENSG00000227591.5	chr1	gene	209661364	209724125	-	antisense_RNA	AL031316.1	0	0	0	0	0	0	2.33333	2	1.52753	14	18	6.9282	-3.89693	0.972066	2.54745	8.62856	8.45903	1.95999	0	13.6631	0.0118156	3.38e-07	4.26e-07	0.0354422	1	47.4665	1.77e-07
ENSG00000259305.6	-2.2399	-1.93019	-8.88e-16	2.2399	1.93019	0.635828	0.641599	0.462425	0.641629	0.647347	0.485171	8	ENSG00000259305.6	chr8	gene	123226189	123274284	-	protein_coding	ZHX1-C8orf76	0	0	0	1.33333	1	0.57735	2.33333	2	1.52753	0	0	0	-4.63489	0.476725	-2.82431	-2.09977	0	2.79878	2.08113	13.6631	0.00689246	0.0274214	1	0.00724468	0.028377	14.963	0.000133499
ENSG00000165794.9	-1.37967	1.29679	0.85715	2.23682	-0.439641	0.115977	0.14433	0.135286	0.124374	0.15116	2.84121	8	ENSG00000165794.9	chr14	gene	20999255	21001871	+	protein_coding	SLC39A2	411.667	406	100.62	256.333	276	41.1866	1807.67	1734	219.955	647.333	744	192.191	4.47893	5.06549	-1.45455	0.91366	0	4.41841	0	13.6631	0.0841907	0.188372	0.676837	0.000308856	0.939273	33.9069	1.38e-06
ENSG00000259032.2	-1.73836	0.512818	0.497336	2.2357	-0.0154823	0.673174	0.605171	0.637491	0.658886	0.589236	1.33787	8	ENSG00000259032.2	chr14	gene	82692704	82693055	-	processed_pseudogene	ENSAP2	1	0	1.73205	0.333333	0	0.57735	3.66667	4	1.52753	0.666667	1	0.57735	-4.32898	1.38692	-0.93136	0	0	1.59249	0	13.6631	0.185916	0.773448	0.776073	0.067565	0.993805	3.7537	0.0368955
ENSG00000132821.11	-1.06619	0.742257	1.16748	2.23367	0.425219	0.351578	0.435149	0.453296	0.412892	0.486032	1.22903	8	ENSG00000132821.11	chr20	gene	37903104	37945350	+	protein_coding	VSTM2L	11.3333	10	3.21455	11.6667	12	5.50757	42.6667	47	9.29157	18.3333	17	5.1316	-0.503979	1.22334	-0.170219	0	0.334041	2.7014	0	13.6631	0.433726	0.700994	0.37208	0.00875692	0.857898	9.57142	0.00115431
ENSG00000283167.1	-3.09789	0.99878	-0.864477	2.23342	-1.86326	0.615815	0.741659	0.711033	0.531541	0.673325	1.23733	8	ENSG00000283167.1	chr2	gene	110335525	110348944	+	unprocessed_pseudogene	AC140479.7	5	5	1	1	1	1	22.6667	28	11.9304	2	2	1	-2.64585	1.23532	-3.0651	0	0	2.08778	-1.15353	13.6631	0.00431694	0.515488	0.583707	0.0280703	0.135203	13.2692	0.00024517
ENSG00000019169.10	0.143584	1.15192	2.37518	2.2316	1.22326	0.2162	0.252193	0.308362	0.310105	0.33619	0.99558	8	ENSG00000019169.10	chr2	gene	118942166	118994660	+	protein_coding	MARCO	28	20	13.8564	45	44	4.58258	95.3333	99	21.7332	104	99	24.8797	1.17324	0.919253	0	0.628295	4.65138	4.14232	0.692648	13.6631	0.999507	0.270086	0.000199219	0.000523256	0.250072	28.917	3.53e-06
ENSG00000111837.11	0.613151	1.80739	2.8446	2.23145	1.0372	0.660604	0.69134	0.606535	0.650483	0.681675	1.28262	8	ENSG00000111837.11	chr6	gene	10762723	10838555	-	protein_coding	MAK	0.666667	0	1.1547	1.33333	2	1.1547	4	5	2.64575	4.66667	5	0.57735	-3.51112	1.30215	0	1.02344	2.66511	1.65901	0.0478276	13.6631	0.717447	0.163568	0.00943101	0.0602908	0.491543	6.00229	0.00786008
ENSG00000069399.14	1.49403	1.3017	3.72314	2.22911	2.42144	0.112595	0.110522	0.146866	0.155907	0.154416	1.13429	8	ENSG00000069399.14	chr19	gene	44747705	44760044	+	protein_coding	BCL3	181.667	180	28.5365	808.333	812	9.07377	738.667	673	126.95	1991	1886	211.993	4.67479	1.09224	4.19833	2.61196	17.7415	7.54339	8.808	13.6631	0.000469877	0.0104094	3.98e-11	1.56e-06	2.64e-07	214.771	9.85e-12
ENSG00000144452.14	-0.958106	1.12876	1.27091	2.22902	0.142156	0.069512	0.0810502	0.081014	0.0765407	0.0871533	1.79793	8	ENSG00000144452.14	chr2	gene	214931542	215138428	-	protein_coding	ABCA12	3188	3204	102.937	3655.33	3533	413.309	17775.7	16306	3105.32	8510	8592	880.867	7.95759	2.23162	0	1.06341	2.23851	10.7487	0	13.6631	0.653567	0.153015	0.0211945	2.4e-08	0.999993	167.481	5.16e-11
ENSG00000129244.8	-0.0573993	0.296818	2.17054	2.22794	1.87372	0.589773	0.612396	0.677864	0.670518	0.690501	1.06708	8	ENSG00000129244.8	chr17	gene	7646627	7657768	+	protein_coding	ATP1B2	1.66667	1	2.08167	4.66667	5	2.51661	6.66667	8	2.3094	5.66667	6	2.51661	-2.62012	1.00561	0	0	1.72198	1.82622	1.26181	13.6631	0.981068	0.890893	0.054005	0.0450231	0.114582	4.84877	0.0166684
ENSG00000253315.1	-0.615155	-1.76913	1.6126	2.22775	3.38173	0.596062	0.542173	0.714938	0.674468	0.627351	0.792605	8	ENSG00000253315.1	chr5	gene	159227715	159245127	+	lincRNA	LINC01932	1.66667	1	1.1547	15.6667	16	5.50757	8	7	3.60555	4.66667	3	2.88675	-2.133	0.706735	0	-1.68746	1.01925	2.16532	4.51599	13.6631	0.775374	0.0571156	0.163251	0.0243202	0.000257352	14.4851	0.000157626
ENSG00000070601.9	-2.14009	0.265313	0.0855728	2.22566	-0.17974	0.276149	0.35162	0.335291	0.272326	0.348625	1.39617	8	ENSG00000070601.9	chr9	gene	37651000	37746904	+	protein_coding	FRMPD1	38.3333	37	4.16333	23.3333	23	6.50641	131.667	123	15.885	33.6667	24	24.0069	0.754325	1.48024	-3.39334	0	0	3.69926	0	13.6631	0.0022536	0.951067	0.988393	0.00123641	0.970434	22.7033	1.41e-05
ENSG00000141738.13	0.632834	0.183781	2.85728	2.22445	2.6735	0.0942208	0.091018	0.114724	0.118015	0.115474	1.03488	8	ENSG00000141738.13	chr17	gene	39737927	39747291	+	protein_coding	GRB7	497	471	46.7761	2818.33	2843	240.949	2327.67	2088	469.832	3264.67	3131	233.252	6.08635	0.965978	0	0	16.4717	10.5565	14.7454	13.6631	0.999263	1	1.05e-10	3e-08	4.43e-10	272.762	1.99e-12
ENSG00000144655.14	-0.384905	0.682967	1.83904	2.22395	1.15608	0.111449	0.121104	0.134214	0.131272	0.139563	1.5279	8	ENSG00000144655.14	chr3	gene	39141855	39154562	-	protein_coding	CSRNP1	326.667	336	33.9755	632.333	630	12.6623	1447.67	1360	205.072	1023	1029	161.084	4.81242	1.70579	0	0	4.78655	7.13886	0.85626	13.6631	0.999554	0.967368	0.00015491	2.88e-06	0.203311	65.0574	2.45e-08
ENSG00000279489.1	-1.69182	0.273555	0.528556	2.22038	0.255001	0.645107	0.765198	0.7658	0.662236	0.779693	1.19841	8	ENSG00000279489.1	chr9	gene	35001913	35003663	+	TEC	AL355377.2	2.33333	2	1.52753	3	3	3	9	9	1	2.33333	2	0.57735	-2.92973	1.17981	-0.987317	0	0	1.69658	0	13.6631	0.171261	0.875534	0.753947	0.0564902	0.883412	3.93387	0.0321778
ENSG00000178919.8	-1.90674	1.58789	0.313347	2.22009	-1.27454	0.10386	0.135983	0.118588	0.104972	0.136835	1.87603	8	ENSG00000178919.8	chr9	gene	97853254	97856715	+	protein_coding	FOXE1	797	789	57.4195	316	372	108.448	3936	3872	298.196	959.333	758	426.289	5.20979	2.39963	-5.6359	2.79087	0	7.50316	-1.29522	13.6631	3.37e-05	0.00735508	0.998856	1.66e-06	0.108351	134.009	2.26e-10
ENSG00000166592.11	-2.05001	0.938433	0.168124	2.21814	-0.770309	0.143233	0.185827	0.165872	0.143199	0.1858	1.51459	8	ENSG00000166592.11	chr16	gene	66921679	66925644	-	protein_coding	RRAD	241	235	38.3536	114.667	116	12.0554	1003.33	968	138.424	226	207	55.9732	3.4266	1.68207	-5.65234	0	0	6.55895	0	13.6631	3.27e-05	0.598912	0.999157	7.17e-06	0.821473	86.0741	4.07e-09
ENSG00000152503.9	0.259961	1.79345	2.47544	2.21548	0.68199	0.243842	0.313366	0.344338	0.349264	0.400904	0.468916	8	ENSG00000152503.9	chr5	gene	115124762	115180546	-	protein_coding	TRIM36	18.6667	20	2.3094	21	22	1.73205	65.6667	59	14.2244	78	69	17.3494	0.563002	0.467644	0	3.70261	6.26582	5.08903	0	13.6631	0.999704	0.00122825	1.16e-05	8.9e-05	0.867047	53.5651	8.36e-08
ENSG00000281903.2	0.322251	-0.0608914	2.53254	2.21029	2.59343	0.690576	0.661651	0.622217	0.643871	0.612745	1.11531	8	ENSG00000281903.2	chr21	gene	14819699	14918552	-	lincRNA	LINC02246	0.333333	0	0.57735	3.66667	4	0.57735	3.33333	3	1.52753	4.66667	4	4.04145	-3.26576	1.06724	0	0	2.38418	1.81953	2.51723	13.6631	0.863464	0.975951	0.0161485	0.0455467	0.012524	7.32987	0.00361609
ENSG00000054967.12	-1.18997	0.865263	1.02022	2.21019	0.154961	0.16789	0.208668	0.209221	0.192114	0.228611	0.60475	8	ENSG00000054967.12	chr11	gene	73376264	73397474	+	protein_coding	RELT	97.6667	86	21.0792	82.6667	80	8.32666	366.667	328	74.9022	152.333	164	29.2973	2.47626	0.553036	-1.52151	0	0.129987	8.47068	0	13.6631	0.0754671	0.799878	0.449235	4.17e-07	0.999895	104.159	1.18e-09
ENSG00000164284.14	0.862808	0.68956	3.07271	2.2099	2.38315	0.104199	0.102699	0.129506	0.134427	0.133268	0.496533	8	ENSG00000164284.14	chr5	gene	149345430	149354583	+	protein_coding	GRPEL2	301.667	292	44.2982	1355	1345	101.371	1303.33	1244	226.895	2198.33	2275	358.207	5.28873	0.483255	0	0	23.0229	12.9471	14.9298	13.6631	0.960203	0.999647	1.26e-12	2.34e-09	3.77e-10	437.467	8.24e-14
ENSG00000224080.1	-0.267172	0.713556	1.9415	2.20867	1.22794	0.385146	0.435391	0.510807	0.499658	0.539339	0.349628	8	ENSG00000224080.1	chr3	gene	37143512	37143958	-	processed_pseudogene	UBE2FP1	6.33333	6	1.52753	11	11	2	24	21	6.08276	18	16	4.3589	-0.911965	0.410473	0	0	2.87687	3.77565	0.659655	13.6631	0.994899	0.838856	0.0062181	0.00106498	0.260229	19.2204	3.55e-05
ENSG00000163884.3	0.0537099	-3.1243	2.25884	2.20513	5.38314	0.640351	0.498255	0.665025	0.665496	0.530182	0.925387	8	ENSG00000163884.3	chr3	gene	126342635	126357442	-	protein_coding	KLF15	1	1	1	41	41	1	5	4	2.64575	5	4	3.60555	-2.11642	0.840303	0	-4.65101	2.06497	1.97546	9.01866	13.6631	0.982495	0.000199542	0.0292783	0.0344516	2.02e-07	41.3277	4.16e-07
ENSG00000135604.9	0.265549	1.41963	2.46905	2.2035	1.04941	0.159894	0.18607	0.219583	0.222143	0.241669	1.07942	8	ENSG00000135604.9	chr6	gene	144150526	144188370	+	protein_coding	STX11	66.3333	70	12.897	103.667	102	22.5462	237.333	253	32.4705	276	270	11.2694	2.46781	1.02111	0	2.2318	6.62063	5.36136	0.202341	13.6631	0.999758	0.0214617	6.49e-06	5.46e-05	0.421317	55.135	6.97e-08
ENSG00000129910.7	-2.20096	-1.17618	8.88e-16	2.20096	1.17618	0.637601	0.5624	0.462425	0.643385	0.56895	1.27285	8	ENSG00000129910.7	chr16	gene	89171767	89195492	+	protein_coding	CDH15	0	0	0	1	0	1.73205	2.33333	2	1.52753	0	0	0	-4.86052	1.28753	-1.65998	-0.276075	0	1.64505	0.272897	13.6631	0.0601479	0.395491	1	0.061709	0.396862	4.41509	0.0225987
ENSG00000105889.14	-1.60915	1.17548	0.591004	2.20015	-0.584481	0.287953	0.401033	0.360475	0.31098	0.417875	0.969311	8	ENSG00000105889.14	chr7	gene	22419444	22632925	-	protein_coding	STEAP1B	26.6667	26	2.08167	12	12	2	90.6667	92	22.0303	29	31	9.16515	0.254748	0.889031	-2.24358	0.464088	0	4.09303	0	13.6631	0.0209943	0.324974	0.875547	0.000575337	0.845709	31.2511	2.23e-06
ENSG00000243629.1	-1.62539	0.512818	0.573301	2.19869	0.0604825	0.681244	0.605171	0.612477	0.643268	0.562079	1.21261	8	ENSG00000243629.1	chr3	gene	157081667	157123004	-	lincRNA	LINC00880	0.333333	0	0.57735	0.333333	0	0.57735	3.33333	4	1.1547	0.666667	1	0.57735	-4.42029	1.19985	-0.838081	0	0	1.70119	0	13.6631	0.209966	0.782126	0.749706	0.0560171	0.978854	4.12315	0.0279449
ENSG00000214456.8	-2.84739	2.66e-15	-0.650655	2.19674	-0.650655	0.592771	0.45346	0.529643	0.652281	0.528885	1.04408	8	ENSG00000214456.8	chr19	gene	4522531	4535224	-	protein_coding	PLIN5	0.666667	0	1.1547	0	0	0	4	5	2.64575	0	0	0	-4.80816	0.977177	-3.15272	0	0	1.85599	0	13.6631	0.0036253	1	0.745754	0.0426875	0.746018	10.1516	0.000883561
ENSG00000008513.14	0.5971	0.877665	2.79372	2.19662	1.91606	0.130714	0.134207	0.170804	0.175293	0.177914	0.723647	8	ENSG00000008513.14	chr8	gene	133454848	133571940	-	protein_coding	ST3GAL1	126.667	115	20.2073	386.333	375	64.7482	491.667	447	117.547	701.667	640	114.692	3.75923	0.645514	0	0	13.0709	8.49646	6.40855	13.6631	0.999054	0.86196	2.07e-09	4.02e-07	9.15e-06	156.797	7.99e-11
ENSG00000141448.8	1.58799	-0.00748501	3.78128	2.19329	3.78876	0.274203	0.213854	0.405993	0.440086	0.405243	1.01561	8	ENSG00000141448.8	chr18	gene	22169443	22202528	+	protein_coding	GATA6	9.66667	10	3.51188	102	102	16	34.3333	37	6.4291	103.667	96	36.1156	0.727742	0.942845	2.20839	0	7.05514	2.79248	7.08722	13.6631	0.0224207	0.99998	3.28e-06	0.00733378	3.12e-06	45.5538	2.29e-07
ENSG00000081181.7	1.79818	-0.195766	3.99106	2.19287	4.18682	0.147769	0.121204	0.214436	0.229283	0.213132	0.880703	8	ENSG00000081181.7	chr14	gene	67619798	67651720	+	protein_coding	ARG2	60.6667	60	4.04145	856.333	871	45.7967	212.667	195	40.501	737	745	137.175	3.4921	0.79305	6.06551	0	15.663	5.84216	16.7903	13.6631	1.61e-05	0.999998	2.03e-10	2.36e-05	8.2e-11	233.823	5.58e-12
ENSG00000130477.15	0.750955	2.03624	2.9425	2.19154	0.906264	0.735092	0.660026	0.589136	0.643837	0.556597	1.28448	8	ENSG00000130477.15	chr19	gene	17601328	17688365	-	protein_coding	UNC13A	0	0	0	1	0	1.73205	2	2	0	4	2	3.4641	-4.1393	1.30494	0	1.37437	2.88636	1.62009	0	13.6631	0.642537	0.0963797	0.00612637	0.064386	0.562428	6.80987	0.00485182
ENSG00000230501.1	-2.19154	8.88e-16	-8.88e-16	2.19154	-1.78e-15	0.638056	0.45346	0.462425	0.643837	0.461558	0.11316	8	ENSG00000230501.1	chr10	gene	45156775	45176925	+	unprocessed_pseudogene	ANKRD30BP3	0	0	0	0	0	0	2	2	0	0	0	0	-5.13006	0.346397	-3.17296	0	0	3.14447	0	13.6631	0.00347737	1	1	0.00367784	1	16.8761	7.13e-05
ENSG00000260131.1	-0.747952	1.44359	1.44359	2.19154	-1.78e-15	0.74072	0.589216	0.596144	0.643837	0.461558	0.729671	8	ENSG00000260131.1	chr13	gene	20181531	20181942	+	antisense_RNA	LINC00556	0	0	0	0	0	0	2	2	0	1	1	1	-4.78925	0.65064	0	0.933339	0.922493	2.29437	0	13.6631	0.665805	0.183504	0.186228	0.0190995	1	9.28554	0.00132195
ENSG00000260244.1	-2.19154	8.88e-16	-8.88e-16	2.19154	-1.78e-15	0.638056	0.45346	0.462425	0.643837	0.461558	0.11316	8	ENSG00000260244.1	chr4	gene	155734448	155737062	+	sense_overlapping	AC104083.1	0	0	0	0	0	0	2	2	0	0	0	0	-5.13006	0.346397	-3.17296	0	0	3.14447	0	13.6631	0.00347737	1	1	0.00367784	1	16.8761	7.13e-05
ENSG00000136603.13	-0.511525	1.3556	1.67806	2.18958	0.322452	0.109504	0.127976	0.130404	0.126623	0.142899	1.06431	8	ENSG00000136603.13	chr3	gene	170357678	170396835	+	protein_coding	SKIL	377.667	392	33.8575	413.333	405	51.0131	1668.33	1559	352.938	1058.33	1059	36.0046	4.77575	1.00214	0	2.7757	5.1941	9.38464	0	13.6631	0.999712	0.00757583	7.36e-05	1.25e-07	0.99983	138.573	1.81e-10
ENSG00000151117.8	-2.89442	0.202768	-0.705034	2.18938	-0.907803	0.109379	0.131872	0.121791	0.099654	0.123926	2.13417	8	ENSG00000151117.8	chr11	gene	18693122	18704785	+	protein_coding	TMEM86A	1007.67	1036	57.9511	511	502	107.782	4940	4544	805.638	592	536	164.32	5.40517	3.00574	-9.99002	0	0	6.88415	0	13.6631	5.88e-08	0.998191	0.907648	4.27e-06	0.662739	116.029	5.82e-10
ENSG00000279289.1	-1.44431	1.00372	0.743826	2.18814	-0.259896	0.702833	0.556537	0.586733	0.650837	0.489231	0.825306	8	ENSG00000279289.1	chr6	gene	71386852	71390829	-	TEC	AL136164.3	0.333333	0	0.57735	0	0	0	2.66667	3	1.52753	0.666667	1	0.57735	-4.72641	0.737713	-0.736027	0.00778658	0	2.12545	0	13.6631	0.237707	0.497426	0.692312	0.0261783	0.954633	8.06327	0.002437
ENSG00000169071.14	1.18013	1.4366	3.3667	2.18657	1.9301	0.168183	0.174587	0.245568	0.258253	0.262468	0.61255	8	ENSG00000169071.14	chr9	gene	91563091	91950162	-	protein_coding	ROR2	45.6667	41	13.6137	125.333	132	20.8167	153.333	145	30.3699	342	315	71.4353	2.31175	0.558596	1.43304	3.34596	12.8951	6.1475	4.74137	13.6631	0.0871649	0.0024736	2.46e-09	1.41e-05	0.000168453	128.404	2.99e-10
ENSG00000029153.14	0.278883	1.97259	2.46429	2.1854	0.491697	0.0856977	0.098853	0.10232	0.103538	0.114665	0.771957	8	ENSG00000029153.14	chr12	gene	27332854	27425289	+	protein_coding	ARNTL2	854	881	123.73	1134.67	1095	89.3663	4177	3910	808.28	4625	4825	584.264	6.29278	0.68782	0	11.8632	17.2556	13.8047	0	13.6631	1	7.05e-09	5.73e-11	1.03e-09	0.999944	420.071	1.08e-13
ENSG00000240898.1	-1.91348	0.526647	0.266751	2.18023	-0.259896	0.654818	0.495005	0.528728	0.650465	0.489231	0.926703	8	ENSG00000240898.1	chr17	gene	3665220	3665702	+	processed_pseudogene	AC132942.1	0.333333	0	0.57735	0	0	0	2.66667	3	1.52753	0.333333	0	0.57735	-4.85706	0.84173	-1.52052	0	0	1.97768	0	13.6631	0.0757284	0.844714	0.933711	0.0343058	0.946147	7.31035	0.0036554
ENSG00000181585.3	1.09769	0.0262618	3.2751	2.1774	3.24883	0.522207	0.45444	0.628201	0.678145	0.627452	0.717115	8	ENSG00000181585.3	chr3	gene	46701333	46710886	+	protein_coding	TMIE	1.33333	1	0.57735	13	10	7	6.33333	6	1.52753	12.6667	10	5.50757	-1.95644	0.640004	0.233848	0	4.52699	2.17026	4.48008	13.6631	0.409386	0.997757	0.000251961	0.0240912	0.000275254	18.9427	3.84e-05
ENSG00000087128.9	-1.9368	-0.344223	0.239219	2.17602	0.583442	0.288883	0.333529	0.352218	0.290789	0.335181	1.3391	8	ENSG00000087128.9	chr4	gene	68447449	68497604	+	protein_coding	TMPRSS11E	33.6667	35	12.0554	35.6667	28	13.2791	109.333	125	31.5647	25.6667	26	1.52753	0.7225	1.38884	-2.7517	0	0	3.43172	0	13.6631	0.00793868	0.943147	0.960674	0.00208976	0.845717	16.5697	7.85e-05
ENSG00000135698.9	-1.5442	1.19409	0.631605	2.1758	-0.562481	0.130674	0.166208	0.152678	0.137904	0.17195	0.600493	8	ENSG00000135698.9	chr16	gene	82147798	82170226	-	protein_coding	MPHOSPH6	279.333	246	60.3517	154.667	162	19.0875	1152	1056	216.592	355.333	364	33.8428	3.80108	0.550032	-5.6153	1.57452	0	11.4965	0	13.6631	3.49e-05	0.0691164	0.997032	1.04e-08	0.997907	251.483	3.43e-12
ENSG00000269825.1	-1.00257	0.806415	1.17317	2.17575	0.366756	0.277955	0.347841	0.362002	0.331252	0.391743	1.26737	8	ENSG00000269825.1	chr19	gene	52650437	52653284	-	sense_intronic	AC022150.4	25.6667	28	15.6312	21	18	6.08276	79	80	26.5141	38.3333	31	20.0333	0.396085	1.27938	-0.00818636	0	0.422927	3.13802	0	13.6631	0.496803	0.684968	0.339525	0.00372478	0.916422	13.8438	0.000198278
ENSG00000048052.21	0.224264	1.06799	2.39729	2.17303	1.3293	0.0852592	0.0910808	0.101541	0.102486	0.107378	0.933418	8	ENSG00000048052.21	chr7	gene	18086949	19002416	+	protein_coding	HDAC9	897.333	862	152.11	2115.33	2071	125.516	4361.67	4079	845.226	4636.33	4804	354.593	6.55615	0.849043	0	0.810092	14.9342	12.4217	3.32827	13.6631	1	0.215885	3.76e-10	3.95e-09	0.00256125	271.84	2.03e-12
ENSG00000154655.15	0.761983	2.22154	2.93486	2.17288	0.713319	0.201659	0.262074	0.291689	0.303281	0.346404	0.956478	8	ENSG00000154655.15	chr18	gene	5954706	6415237	-	protein_coding	L3MBTL4	29.3333	33	9.07377	33.6667	36	9.71253	95.3333	89	13.6504	161.333	156	35.3034	1.25152	0.874561	0	4.98414	7.09308	4.13536	0	13.6631	0.885985	0.000107693	3.09e-06	0.000530292	0.804318	50.825	1.16e-07
ENSG00000214894.6	0.286822	1.13285	2.45823	2.17141	1.32537	0.669822	0.720941	0.640039	0.659481	0.711343	1.45618	8	ENSG00000214894.6	chr6	gene	30798654	30830659	-	lincRNA	LINC00243	1	0	1.73205	3	2	3.60555	4	3	2.64575	4	4	1	-3.39104	1.58046	0	0.146583	1.81229	1.41291	0.363841	13.6631	0.868832	0.459879	0.0463729	0.0909955	0.371419	3.51332	0.0444619
ENSG00000155629.14	0.206886	0.464341	2.37462	2.16774	1.91028	0.597227	0.613304	0.662952	0.673113	0.687418	0.789221	8	ENSG00000155629.14	chr10	gene	96593312	96720514	-	protein_coding	PIK3AP1	1.33333	2	1.1547	4	4	1	5.66667	5	2.08167	5.66667	6	1.52753	-2.69918	0.7036	0	0	2.47195	2.06821	1.57868	13.6631	0.947237	0.848679	0.0136411	0.0290845	0.0687338	7.53219	0.00323581
ENSG00000258088.1	-1.51093	-1.71426	0.654574	2.1655	2.36884	0.686694	0.676292	0.525742	0.645283	0.634203	1.35304	8	ENSG00000258088.1	chr12	gene	75694010	75698816	-	lincRNA	AC078820.1	0	0	0	2	2	1	3	4	2.64575	0.666667	0	1.1547	-4.36417	1.41082	-0.62641	-0.889177	0	1.52064	1.81714	13.6631	0.274872	0.196966	0.715132	0.0761114	0.0458734	4.50736	0.0211587
ENSG00000087074.7	1.45283	0.436574	3.61463	2.1618	3.17805	0.0695461	0.0638917	0.0846495	0.0903252	0.0860473	0.988296	8	ENSG00000087074.7	chr19	gene	48872392	48876057	+	protein_coding	PPP1R15A	1563.67	1559	303.027	13677.3	13878	1226.38	7922.67	7640	1372.02	19875.7	19935	1604.82	8.17751	0.910792	6.8226	0	32.365	13.4776	26.523	13.6631	4.71e-06	1	1.3e-14	1.4e-09	1.9e-13	809.711	1.27e-15
ENSG00000224048.5	-2.95868	-0.343975	-0.797154	2.16152	-0.453179	0.575951	0.650329	0.690795	0.67891	0.743052	1.49509	8	ENSG00000224048.5	chr2	gene	150612381	150635348	+	lincRNA	AC104777.1	2	3	1.73205	1	1	1	7.33333	6	3.21455	0.666667	0	1.1547	-3.74102	1.6477	-2.64934	0	0	1.33284	0	13.6631	0.00973863	0.842447	0.620111	0.103615	0.787336	5.65577	0.00977057
ENSG00000072858.10	1.0949	1.74535	3.25321	2.15831	1.50786	0.494174	0.545166	0.630854	0.678504	0.716495	1.45582	8	ENSG00000072858.10	chr3	gene	113532296	113629578	+	protein_coding	SIDT1	3.33333	2	4.16333	5.33333	6	4.04145	8.66667	9	5.50757	14.6667	14	2.08167	-2.14169	1.57986	0.152789	1.08773	2.84161	1.3582	0.56393	13.6631	0.442746	0.148445	0.00671593	0.0994294	0.298414	6.04922	0.00763573
ENSG00000175267.14	-1.60217	0.568888	0.556109	2.15827	-0.0127782	0.697973	0.737533	0.743476	0.670723	0.711799	1.16277	8	ENSG00000175267.14	chr16	gene	22092538	22156966	+	protein_coding	VWA3A	1	1	0	1	1	1	5.33333	6	2.08167	1.66667	2	1.52753	-3.71638	1.13054	-0.811397	0	0	1.62414	0	13.6631	0.217328	0.737173	0.743054	0.0638938	0.994522	3.93583	0.0321305
ENSG00000126368.5	1.96791	-0.0751225	4.12606	2.15814	4.20118	0.0786438	0.0663609	0.096864	0.105282	0.0964535	2.9689	8	ENSG00000126368.5	chr17	gene	40092787	40100725	-	protein_coding	NR1D1	805	735	121.244	13666.3	13181	2017.27	3826.67	3566	844.723	14481.3	13097	3725.66	7.53032	5.49989	5.248	0	13.7612	4.69062	14.1519	13.6631	6.68e-05	0.999984	1.08e-09	0.00018514	7.52e-10	162.469	6.31e-11
ENSG00000260669.2	-0.952937	0.456435	1.19997	2.15291	0.743537	0.740445	0.756511	0.701571	0.659839	0.677819	0.96974	8	ENSG00000260669.2	chr14	gene	24209646	24215987	-	processed_transcript	AL096870.2	0.666667	1	0.57735	1.33333	1	1.52753	3.33333	3	0.57735	1.33333	1	0.57735	-3.92734	0.889518	0	0	0.302218	1.85259	0	13.6631	0.533652	0.80096	0.386097	0.0429244	0.661076	3.91238	0.0327029
ENSG00000258245.1	-1.36054	1.7809	0.788344	2.14888	-0.992558	0.690296	0.670623	0.764194	0.67712	0.657054	0.811665	8	ENSG00000258245.1	chr12	gene	75688794	75689096	-	processed_pseudogene	RPL10P13	1.33333	1	0.57735	0.333333	0	0.57735	6	5	1.73205	2	2	1	-3.69014	0.724639	-0.613561	1.36791	0	1.99319	0	13.6631	0.275458	0.096842	0.633061	0.0333463	0.506828	10.5837	0.000728824
ENSG00000101162.3	-2.40785	2.66e-15	-0.259896	2.14796	-0.259896	0.622554	0.45346	0.49005	0.649073	0.489231	0.678897	8	ENSG00000101162.3	chr20	gene	59019254	59026654	+	protein_coding	TUBB1	0.333333	0	0.57735	0	0	0	2.66667	3	1.52753	0	0	0	-4.98933	0.608765	-2.89837	0	0	2.26677	0	13.6631	0.00596511	1	0.965794	0.0201142	0.965979	11.3146	0.000532427
ENSG00000149564.11	1.81913	0.739507	3.96532	2.14619	3.22581	0.674593	0.599966	0.51062	0.644663	0.566104	1.54504	8	ENSG00000149564.11	chr11	gene	124752583	124762290	-	protein_coding	ESAM	0	0	0	5	5	4	2	2	1	9	10	6.55744	-3.3191	1.73663	0.921418	0	4.40677	1.34919	2.98359	13.6631	0.189897	0.64937	0.000317735	0.100832	0.00507667	11.0646	0.000591836
ENSG00000172575.11	-1.63065	3.61316	0.514171	2.14482	-3.09899	0.22308	0.485795	0.274453	0.236594	0.492147	0.765615	8	ENSG00000172575.11	chr15	gene	38488103	38565575	-	protein_coding	RASGRP1	56.3333	55	2.3094	4.66667	4	3.05505	188.333	184	35.6978	58.3333	57	12.0554	0.668274	0.682111	-3.42293	6.51306	0	5.85875	-5.16402	13.6631	0.00212607	7.73e-06	0.974707	2.29e-05	7.77e-05	112.531	7.11e-10
ENSG00000273472.1	-0.850602	0.703923	1.29394	2.14455	0.590021	0.236105	0.287854	0.307932	0.286661	0.330589	0.680265	8	ENSG00000273472.1	chr4	gene	140756528	140757921	+	lincRNA	AC096733.2	33.6667	36	4.04145	35.6667	39	6.65833	110.667	97	23.6714	60.3333	51	20.6478	1.03553	0.609854	0	0	1.22236	5.11272	0	13.6631	0.784162	0.895268	0.121121	8.52e-05	0.932442	35.585	1.03e-06
ENSG00000196104.10	0.440261	2.48148	2.58462	2.14436	0.103139	0.537302	0.657382	0.659381	0.682844	0.780855	1.44609	8	ENSG00000196104.10	chr4	gene	166733384	167234796	-	protein_coding	SPOCK3	1.66667	2	0.57735	2	1	2.64575	9.33333	9	7.50555	9	10	2.64575	-2.73172	1.56331	0	1.80242	1.92206	1.34035	0	13.6631	0.815741	0.0472246	0.0382042	0.102274	0.951868	5.22978	0.0128885
ENSG00000227471.8	0.466617	1.09035	2.61097	2.14435	1.52062	0.251049	0.276499	0.354758	0.364216	0.382203	0.783876	8	ENSG00000227471.8	chr7	gene	134549136	134579875	+	protein_coding	AKR1B15	17.6667	14	8.14453	36	36	7	57.3333	53	9.29157	78	83	19.975	0.653629	0.698678	0	0.390911	5.43271	3.75891	1.62963	13.6631	0.988087	0.350945	4.81e-05	0.00110033	0.0630047	30.4224	2.62e-06
ENSG00000120051.14	-1.39751	1.14418	0.744641	2.14215	-0.399544	0.531622	0.692982	0.653148	0.580031	0.730779	1.32374	8	ENSG00000120051.14	chr10	gene	104353764	104455090	+	protein_coding	CFAP58	4	4	2	3.33333	5	2.88675	15	13	4.3589	5.66667	7	3.21455	-2.27884	1.36489	-0.640025	0.178094	0	1.68548	0	13.6631	0.267275	0.440332	0.64789	0.0574985	0.815147	5.2531	0.0126911
ENSG00000240882.1	-1.61486	0.526647	0.526647	2.14151	-1.78e-15	0.669797	0.495005	0.503231	0.645471	0.461558	0.762377	8	ENSG00000240882.1	chr3	gene	120306726	120307952	+	processed_pseudogene	AC063952.2	0	0	0	0	0	0	2	2	1	0.333333	0	0.57735	-5.00919	0.679214	-1.11386	0	0	2.14585	0	13.6631	0.142445	0.868238	0.864612	0.0252026	1	7.50239	0.00328884
ENSG00000255725.2	-1.38901	0.240885	0.7525	2.14151	0.511616	0.689853	0.564464	0.529633	0.645471	0.509269	1.19668	8	ENSG00000255725.2	chr12	gene	25803298	25804526	+	processed_pseudogene	TDGP1	0	0	0	0.333333	0	0.57735	2	2	1	0.666667	0	1.1547	-4.81407	1.17738	-0.519689	0	0	1.62984	0	13.6631	0.30915	0.913345	0.667719	0.0632544	0.812148	3.3853	0.0492004
ENSG00000104967.6	-1.05559	-1.41144	1.08485	2.14044	2.49629	0.455213	0.441498	0.56855	0.520019	0.508057	0.572163	8	ENSG00000104967.6	chr19	gene	45933734	45973546	-	protein_coding	NOVA2	5.66667	5	1.1547	24.6667	29	8.3865	20.6667	18	6.4291	8.66667	9	1.52753	-0.993447	0.53058	-0.167658	-1.27939	0.204881	3.01078	4.04323	13.6631	0.434667	0.111032	0.420441	0.00478309	0.000633457	19.1648	3.6e-05
ENSG00000234771.3	-1.47383	2.45345	0.666202	2.14003	-1.78725	0.364807	0.600448	0.458422	0.401161	0.623205	1.24651	8	ENSG00000234771.3	chr9	gene	128108581	128118693	-	antisense_RNA	SLC25A25-AS1	16.6667	20	12.3423	2.33333	2	0.57735	45.3333	41	7.50555	14.6667	16	2.3094	-1.02663	1.24868	-1.16234	2.16621	0	2.54316	-1.13046	13.6631	0.132515	0.0243298	0.740244	0.0118892	0.139553	18.479	4.39e-05
ENSG00000148965.9	-0.0441472	2.09485	2.09485	2.139	-1.78e-15	0.783104	0.640666	0.647043	0.644851	0.461558	0.440321	8	ENSG00000148965.9	chr11	gene	18231349	18236893	-	protein_coding	SAA4	0	0	0	0	0	0	2	2	1	1.66667	2	0.57735	-4.6157	0.452421	0	2.5407	2.51566	2.62599	0	13.6631	0.988172	0.0119447	0.0125334	0.0101335	1	15.9189	9.69e-05
ENSG00000232082.1	-0.467548	0.38758	1.67145	2.139	1.28387	0.764352	0.726604	0.624218	0.644851	0.599626	1.18975	8	ENSG00000232082.1	chr6	gene	166460663	166465383	-	sense_intronic	RPS6KA2-IT1	0	0	0	1	1	1	2	2	1	1.66667	1	2.08167	-4.39326	1.1677	0	0	0.995435	1.63455	0.438103	13.6631	0.784016	0.825402	0.169157	0.0627444	0.33582	3.53433	0.0437344
ENSG00000279193.1	-2.139	8.88e-16	-8.88e-16	2.139	-1.78e-15	0.63908	0.45346	0.462425	0.644851	0.461558	0.403196	8	ENSG00000279193.1	chr12	gene	130121925	130122974	-	TEC	AC026336.4	0	0	0	0	0	0	2	2	1	0	0	0	-5.13977	0.434085	-2.70509	0	0	2.68088	0	13.6631	0.00869311	1	1	0.0091114	1	12.7883	0.000294364
ENSG00000181652.19	-1.42903	0.521111	0.709899	2.13893	0.188788	0.172985	0.209743	0.210973	0.189671	0.223704	1.86443	8	ENSG00000181652.19	chr7	gene	151012209	151024499	-	protein_coding	ATG9B	102.667	93	24.9466	88.6667	93	7.50555	363.333	354	53.6128	138.333	115	60.4759	2.46716	2.37422	-1.60959	0	0	3.89705	0	13.6631	0.0651704	0.919635	0.806254	0.000840738	0.984948	22.8647	1.36e-05
ENSG00000275055.1	-0.544052	2.19859	1.59418	2.13823	-0.604411	0.752534	0.639053	0.684391	0.650188	0.514613	0.90553	8	ENSG00000275055.1	chr19	gene	52049007	52049754	+	antisense_RNA	AC011468.5	0.333333	0	0.57735	0	0	0	3.33333	2	2.3094	2	1	1.73205	-4.32428	0.819015	0	2.07247	0.959326	1.93439	0	13.6631	0.762916	0.0288641	0.177511	0.0370809	0.796891	9.8812	0.000999508
ENSG00000002079.14	-0.859561	0.718036	1.27827	2.13783	0.560237	0.350353	0.421545	0.446268	0.414638	0.476317	0.880844	8	ENSG00000002079.14	chr7	gene	99238829	99311130	+	transcribed_unitary_pseudogene	MYH16	11.6667	10	2.88675	12.3333	14	3.78594	40.3333	31	17.0392	19.6667	20	4.50925	-0.465705	0.793194	0	0	0.70014	3.0812	0	13.6631	0.670164	0.767544	0.247823	0.00416505	0.84234	12.9501	0.000276643
ENSG00000176510.5	-1.6973	1.45145	0.4398	2.1371	-1.01165	0.582591	0.718818	0.70267	0.605488	0.737497	1.03524	8	ENSG00000176510.5	chr7	gene	143509256	143519469	-	polymorphic_pseudogene	OR10AC1	3.33333	3	1.52753	1.66667	1	2.08167	12.6667	13	1.52753	3.66667	3	2.08167	-2.69382	0.966409	-1.21752	0.638865	0	1.91035	-0.0160663	13.6631	0.122188	0.268679	0.812564	0.0387161	0.501298	8.87685	0.00161234
ENSG00000231826.5	-3.04878	0.7326	-0.912363	2.13642	-1.64496	0.242282	0.339517	0.272148	0.193707	0.306747	0.942529	8	ENSG00000231826.5	chr2	gene	43027853	43039547	-	lincRNA	LINC01819	95	96	2.64575	23	22	7.54983	337.333	309	53.4634	37	36	5.56776	1.50446	0.859051	-9.12359	0	0	6.32972	-2.26853	13.6631	1.74e-07	0.794989	0.633222	1.04e-05	0.0200352	109.774	8.37e-10
ENSG00000166444.18	-0.65044	2.16586	1.4858	2.13624	-0.68006	0.0938686	0.119057	0.109482	0.105346	0.128301	1.01539	8	ENSG00000166444.18	chr11	gene	8693351	8910951	-	protein_coding	ST5	805.333	826	107.5	471.667	528	104.577	3758.67	3577	588.904	2143	1878	494.925	5.64226	0.94258	0	10.0863	4.57045	11.1095	0	13.6631	0.999053	5.23e-08	0.00023182	1.6e-08	0.98868	290.852	1.29e-12
ENSG00000175040.5	0.0527262	0.989139	2.18776	2.13504	1.19862	0.0926808	0.0998388	0.109837	0.109824	0.115928	2.89452	8	ENSG00000175040.5	chr3	gene	143119331	143124014	+	protein_coding	CHST2	677	672	47.697	1519.33	1761	631.207	3101.33	2904	438.659	2970.67	2281	1263.57	6.00718	5.24451	0	0	4.72203	4.51294	0.748152	13.6631	0.999829	0.5186	0.000174621	0.000258316	0.233527	33.8456	1.39e-06
ENSG00000172478.17	-1.71291	1.52901	0.420359	2.13327	-1.10865	0.131963	0.179603	0.152236	0.135606	0.182296	2.64003	8	ENSG00000172478.17	chr2	gene	240886048	240896889	-	protein_coding	C2orf54	303	328	71.8401	116	100	44.2267	1190.33	1075	238.884	342.667	385	108.859	3.69645	4.41982	-2.56968	1.40104	0	3.97514	-0.283508	13.6631	0.0112941	0.091758	0.954216	0.000722519	0.390561	37.7795	7.18e-07
ENSG00000264947.1	0.987957	0.365008	3.12041	2.13245	2.7554	0.532985	0.488481	0.633509	0.681584	0.647377	0.555197	8	ENSG00000264947.1	chr16	gene	50742305	50742377	+	miRNA	MIR3181	1.33333	1	0.57735	8.66667	10	2.3094	6.33333	6	2.51661	11	10	1.73205	-2.12096	0.519382	0	0	4.64433	2.30545	3.76249	13.6631	0.512355	0.954195	0.000202046	0.0187009	0.00109338	18.421	4.46e-05
ENSG00000168298.6	0.431674	-0.797705	2.56381	2.13214	3.36152	0.586886	0.512133	0.651462	0.675233	0.611379	1.13237	8	ENSG00000168298.6	chr6	gene	26156354	26157107	+	protein_coding	HIST1H1E	1.33333	2	1.1547	12	9	5.19615	6.33333	7	4.04145	6.66667	5	2.88675	-2.29995	1.08969	0	0	2.29956	1.60618	3.70024	13.6631	0.832776	0.64692	0.0189676	0.0658392	0.00123857	9.79241	0.0010413
ENSG00000137193.13	0.39354	0.468542	2.52497	2.13142	2.05642	0.0701027	0.0705024	0.0832534	0.0847845	0.0851153	1.26144	8	ENSG00000137193.13	chr6	gene	37170203	37175426	+	protein_coding	PIM1	2077.67	2017	127.343	8691.33	8561	646.43	10521.7	9691	1730.6	12988.7	12889	996.246	8.05973	1.2706	0	0	16.25	11.8387	11.011	13.6631	0.999999	0.999994	1.25e-10	7.24e-09	1.78e-08	290.169	1.31e-12
ENSG00000115828.15	-0.414252	1.16298	1.71632	2.13057	0.553334	0.0968078	0.109383	0.113702	0.110957	0.122084	2.06264	8	ENSG00000115828.15	chr2	gene	37344574	37373322	+	protein_coding	QPCT	651.333	626	55.5188	881.667	843	98.845	2959	2872	349.713	1997.67	1893	427.715	5.67321	2.82999	0	0.885736	3.74497	6.0569	0	13.6631	0.998489	0.195541	0.00113067	1.64e-05	0.976139	56.9614	5.68e-08
ENSG00000272457.1	-0.633935	1.75628	1.49639	2.13032	-0.259896	0.757983	0.621878	0.649042	0.65357	0.489231	1.04026	8	ENSG00000272457.1	chr8	gene	53876150	53876649	-	antisense_RNA	AC113194.1	0.333333	0	0.57735	0	0	0	2.33333	2	0.57735	1.66667	1	2.08167	-4.58408	0.972509	0	1.23319	0.775531	1.75373	0	13.6631	0.707331	0.119417	0.226456	0.0510704	0.936496	6.64469	0.00534078
ENSG00000187957.7	-1.49345	2.1123	0.635632	2.12908	-1.47667	0.169827	0.271096	0.20499	0.182567	0.279254	0.685697	8	ENSG00000187957.7	chr2	gene	229357629	229714558	-	protein_coding	DNER	114	127	25.1595	31	27	9.64365	417	382	96.3898	137.667	140	30.5669	2.18926	0.614198	-3.7075	5.23534	0	7.8913	-2.17803	13.6631	0.00121657	6.83e-05	0.979947	9.41e-07	0.0237232	160.822	6.76e-11
ENSG00000175920.16	0.798132	0.198381	2.92562	2.12749	2.72724	0.550716	0.508184	0.638199	0.679681	0.645701	0.570603	8	ENSG00000175920.16	chr4	gene	3463311	3494483	+	protein_coding	DOK7	1.33333	1	0.57735	8	7	1.73205	6.33333	6	3.51188	9.33333	9	1.52753	-2.2413	0.529536	0	0	4.14636	2.2796	3.67598	13.6631	0.689031	0.978861	0.00051961	0.0196334	0.00129482	16.3862	8.33e-05
ENSG00000236961.1	-0.555527	0.0458682	1.56689	2.12242	1.52102	0.710873	0.750776	0.712714	0.670258	0.712439	0.759981	8	ENSG00000236961.1	chr6	gene	43722786	43737834	-	lincRNA	AL136131.2	1	1	1	2.33333	2	1.52753	4	4	1	2.33333	2	0.57735	-3.39562	0.677078	0	0	0.966643	2.03514	0.888774	13.6631	0.779374	0.983906	0.175595	0.0308901	0.195139	5.14415	0.0136445
ENSG00000076864.19	0.532368	0.25854	2.6521	2.11973	2.39356	0.121941	0.119184	0.153557	0.157231	0.155102	0.767644	8	ENSG00000076864.19	chr1	gene	21596215	21669363	-	protein_coding	RAP1GAP	180.667	163	38.6566	786.333	764	83.7636	674	653	93.2899	930	936	53.2541	4.35923	0.683932	0	0	13.0095	8.61133	10.8643	13.6631	0.999795	0.999998	2.2e-09	3.44e-07	2.11e-08	181.828	2.99e-11
ENSG00000204538.3	-2.45009	0.784161	-0.330492	2.11959	-1.11465	0.090719	0.111692	0.101511	0.0864029	0.108216	3.14621	8	ENSG00000204538.3	chr6	gene	31137536	31139350	-	protein_coding	PSORS1C2	1912.33	1901	143.336	890.333	946	111.464	9640	8833	1840.36	1604.67	1885	513.514	6.42844	6.13475	-6.45353	0	0	5.23159	-0.427758	13.6631	8.5e-06	0.775721	0.990628	6.88e-05	0.337747	72.8738	1.19e-08
ENSG00000187678.8	-1.08315	0.721588	1.03545	2.1186	0.313858	0.121237	0.139931	0.142197	0.132879	0.150131	2.21343	8	ENSG00000187678.8	chr5	gene	142310427	142326455	-	protein_coding	SPRY4	327	273	100.539	374.667	473	183.462	1318.33	1147	306.334	565.333	510	169.898	4.32851	3.20751	-0.382957	0	0.139187	4.70039	0	13.6631	0.353822	0.857122	0.445667	0.000181799	0.988441	31.863	1.99e-06
ENSG00000174145.7	-1.36661	-0.335912	0.750297	2.1169	1.08621	0.221509	0.244509	0.27656	0.245817	0.266728	1.38137	8	ENSG00000174145.7	chr4	gene	37244220	37449465	+	protein_coding	NWD2	51.6667	52	10.504	81	73	30.7896	167.333	165	46.5439	63.3333	67	16.8028	1.62601	1.45618	-1.37152	0	0	3.76528	0.267839	13.6631	0.0961591	0.979536	0.76656	0.00108674	0.39642	18.2916	4.64e-05
ENSG00000256884.1	-1.95957	0.0774947	0.156685	2.11625	0.0791902	0.658453	0.653442	0.660268	0.670428	0.665507	1.05087	8	ENSG00000256884.1	chr12	gene	119174065	119176484	-	antisense_RNA	AC084880.4	1	1	1	0.666667	1	0.57735	4	4	1	0.666667	1	0.57735	-4.10033	0.985505	-1.46798	0	0	1.67718	0	13.6631	0.0826267	0.971025	0.940169	0.0583005	0.969771	4.78686	0.0173951
ENSG00000122733.12	1.0869	0.111885	3.20277	2.11587	3.09088	0.24015	0.208272	0.345483	0.36689	0.346863	0.892973	8	ENSG00000122733.12	chr9	gene	34957608	34982544	+	protein_coding	PHF24	16.6667	15	3.78594	107	123	28.5832	54	52	7.2111	114	121	18.5203	1.14164	0.805792	0.403117	0	7.10281	3.38817	6.71522	13.6631	0.34655	0.999854	3.04e-06	0.00227662	5.58e-06	47.9315	1.67e-07
ENSG00000148339.12	0.0428874	0.454397	2.15743	2.11454	1.70303	0.13313	0.138099	0.167815	0.167739	0.171709	0.553102	8	ENSG00000148339.12	chr9	gene	128068201	128109245	+	protein_coding	SLC25A25	148.667	135	38.371	389	395	52.259	539.667	525	39.1195	523	551	90.3161	3.75247	0.518022	0	0	9.58272	9.23182	5.68861	13.6631	1	0.999956	9.71e-08	1.52e-07	3.07e-05	142.029	1.54e-10
ENSG00000171056.7	0.271087	0.246885	2.38448	2.1134	2.1376	0.116749	0.116535	0.143486	0.145116	0.144944	0.735922	8	ENSG00000171056.7	chr8	gene	10723768	10730512	-	protein_coding	SOX7	237.667	249	50.9542	880	960	179.878	912	808	189.739	1033	1005	197.494	4.63676	0.656005	0	0	11.9131	9.47288	9.69029	13.6631	0.999999	0.999999	6.69e-09	1.11e-07	8.49e-08	181.819	2.99e-11
ENSG00000275410.4	-2.11041	8.88e-16	-8.88e-16	2.11041	-1.78e-15	0.640421	0.45346	0.462425	0.64618	0.461558	0.296022	8	ENSG00000275410.4	chr17	gene	37686432	37745247	-	protein_coding	HNF1B	0	0	0	0	0	0	2	2	1	0	0	0	-5.15402	0.390207	-2.77568	0	0	2.75095	0	13.6631	0.00757714	1	1	0.00795118	1	13.7911	0.000202121
ENSG00000279766.1	-0.45478	0.990736	1.65563	2.11041	0.664894	0.761847	0.653456	0.619766	0.64618	0.513947	1.11625	8	ENSG00000279766.1	chr8	gene	140572142	140572812	-	TEC	AC067931.1	0	0	0	0.333333	0	0.57735	2	2	1	1.33333	2	1.1547	-4.60786	1.06846	0	0	1.02341	1.66246	0	13.6631	0.793071	0.51079	0.162466	0.0597879	0.734461	4.10198	0.0283855
ENSG00000149573.8	-0.40612	1.38916	1.70179	2.10791	0.312626	0.0619752	0.0713912	0.0724524	0.07063	0.0790213	1.16087	8	ENSG00000149573.8	chr11	gene	118253403	118264536	-	protein_coding	MPZL2	4711.67	4379	833.381	6169.67	6396	980.296	24300.7	22574	4117.15	17483	18605	2903.42	8.66801	1.12796	0	5.13263	9.12026	14.7696	0	13.6631	1	8.22e-05	1.75e-07	4.33e-10	0.999999	377.23	2.24e-13
ENSG00000157680.15	0.515061	0.949698	2.62144	2.10638	1.67174	0.684403	0.713059	0.623703	0.658799	0.688522	1.14515	8	ENSG00000157680.15	chr7	gene	137381037	137847092	-	protein_coding	DGKI	0.666667	0	1.1547	2.33333	1	2.3094	3.66667	4	2.51661	4	4	1	-3.43604	1.10673	0	0	2.47116	1.59636	0.927393	13.6631	0.771267	0.536917	0.0136867	0.0669096	0.18617	5.49796	0.0108127
ENSG00000272081.1	-2.8139	8.88e-16	-0.708102	2.10579	-0.708102	0.594928	0.45346	0.541183	0.66362	0.540442	0.525255	8	ENSG00000272081.1	chr5	gene	72955206	72955699	-	lincRNA	AC008972.2	0.666667	1	0.57735	0	0	0	3.33333	4	1.1547	0	0	0	-4.79051	0.500439	-4.30995	0	0	2.35548	0	13.6631	0.000379749	1	0.770908	0.0170127	0.771206	19.0056	3.77e-05
ENSG00000249451.1	-2.10553	8.88e-16	-8.88e-16	2.10553	-1.78e-15	0.640796	0.45346	0.462425	0.646552	0.461558	0.517182	8	ENSG00000249451.1	chr17	gene	50503412	50508328	-	lincRNA	AC021491.1	0	0	0	0	0	0	2.33333	1	2.3094	0	0	0	-5.15805	0.495512	-2.4509	0	0	2.42908	0	13.6631	0.0141885	1	1	0.0147918	1	10.7976	0.000663837
ENSG00000186517.13	-1.53036	0.00598441	0.573692	2.10405	0.567708	0.311534	0.365103	0.386501	0.334348	0.384754	0.676489	8	ENSG00000186517.13	chr1	gene	161046946	161069970	-	protein_coding	ARHGAP30	22	21	4.58258	23.3333	24	5.03322	71	61	18.1934	22.6667	24	3.21455	0.255276	0.606855	-2.18535	0	0	4.23885	0	13.6631	0.0234029	0.999854	0.910471	0.000434783	0.914194	25.2275	7.76e-06
ENSG00000146038.11	-3.11513	0.994794	-1.01305	2.10207	-2.00785	0.333001	0.489189	0.37828	0.263232	0.444642	0.811833	8	ENSG00000146038.11	chr6	gene	24171756	24358052	-	protein_coding	DCDC2	42.6667	40	4.6188	7.33333	8	3.05505	137.333	132	22.4796	15.3333	18	6.4291	0.150623	0.724799	-7.46074	0	-0.040525	4.91772	-2.66241	13.6631	1.77e-06	0.50505	0.484142	0.000121624	0.00944236	74.7481	1.01e-08
ENSG00000177494.5	-1.68667	2.15404	0.413191	2.09987	-1.74085	0.120848	0.17581	0.138408	0.12379	0.177845	0.866296	8	ENSG00000177494.5	chr3	gene	111592900	111595443	-	protein_coding	ZBED2	422	391	59.8582	107.667	102	10.6927	1757.67	1711	304.692	484	497	100.135	4.08464	0.778313	-6.44073	7.44049	0	10.0711	-4.72184	13.6631	8.68e-06	1.82e-06	0.99985	5.33e-08	0.000174682	308.036	8.77e-13
ENSG00000100902.10	0.290117	1.47604	2.3857	2.09559	0.909661	0.150912	0.174509	0.199231	0.201815	0.220018	1.66944	8	ENSG00000100902.10	chr14	gene	35278633	35317493	+	protein_coding	PSMA6	86.6667	88	19.0351	126	119	19.4679	293	287	47.2864	355	297	127.326	2.79421	1.97075	0	1.94319	4.95448	3.86703	0	13.6631	0.997565	0.0364438	0.000113701	0.000891259	0.612858	32.4982	1.77e-06
ENSG00000276176.1	1.17842	1.35152	3.27396	2.09554	1.92244	0.688254	0.699882	0.566673	0.653028	0.665272	1.12034	8	ENSG00000276176.1	chr11	gene	128522390	128522449	+	miRNA	MIR6090	0.333333	0	0.57735	1.66667	2	0.57735	2.66667	2	2.08167	6	5	4.58258	-3.56416	1.07382	0.250172	0.484688	3.87244	1.61893	1.33805	13.6631	0.407478	0.320821	0.000884229	0.0643825	0.101797	9.056	0.00147689
ENSG00000184156.16	-0.19948	1.37926	1.89415	2.09363	0.514886	0.780331	0.671209	0.642195	0.646336	0.509269	1.17656	8	ENSG00000184156.16	chr8	gene	132120858	132481019	-	protein_coding	KCNQ3	0	0	0	0.333333	0	0.57735	2	2	1	2	2	2	-4.54807	1.14943	0	0.527032	1.29867	1.57822	0	13.6631	0.909436	0.305986	0.108239	0.0689728	0.812769	4.29887	0.0245739
ENSG00000263201.1	0.564494	2.65812	2.65812	2.09363	-1.78e-15	0.757558	0.607602	0.614322	0.646336	0.461558	0.532412	8	ENSG00000263201.1	chr16	gene	68013436	68015911	-	protein_coding	AC040162.4	0	0	0	0	0	0	2	2	1	2.66667	2	1.1547	-4.48382	0.504872	0	3.84066	3.79865	2.38133	0	13.6631	0.789699	0.000938585	0.00101868	0.0161983	1	20.0232	2.84e-05
ENSG00000108684.14	-1.88738	2.08108	0.205376	2.09276	-1.8757	0.570197	0.644829	0.678488	0.57268	0.647026	1.29811	8	ENSG00000108684.14	chr17	gene	33013087	34174964	-	protein_coding	ASIC2	4.33333	4	2.51661	0.666667	0	1.1547	15	17	4.3589	3.66667	4	1.52753	-2.74592	1.32555	-1.35172	1.45618	0	1.65735	-1.17554	13.6631	0.0995304	0.0844834	0.90947	0.060296	0.130831	10.821	0.000657141
ENSG00000101230.5	-1.65933	0.570179	0.432629	2.09196	-0.13755	0.126956	0.150201	0.145923	0.130447	0.153162	1.04104	8	ENSG00000101230.5	chr20	gene	13221771	13300651	+	protein_coding	ISM1	344	363	46.5081	272.667	285	66.3652	1397.33	1248	303.892	400.667	328	127.598	4.17401	0.973469	-5.26362	0	0	8.48418	0	13.6631	6.5e-05	0.994062	0.999228	4.09e-07	0.999972	126.29	3.34e-10
ENSG00000149798.4	-0.796394	1.63014	1.29457	2.09096	-0.335572	0.147369	0.195316	0.18062	0.171369	0.214004	0.530542	8	ENSG00000149798.4	chr11	gene	65314818	65322429	+	protein_coding	CDC42EP2	137.667	136	14.5717	85.3333	87	15.5671	494.333	507	49.2375	266.333	277	26.6521	2.9226	0.503708	0	4.5458	2.29791	8.96994	0	13.6631	0.963784	0.000242813	0.0189587	2.13e-07	0.999665	162.407	6.33e-11
ENSG00000230882.1	-3.27234	0.603165	-1.18205	2.09029	-1.78521	0.381058	0.529796	0.430515	0.290972	0.469194	1.1236	8	ENSG00000230882.1	chr7	gene	76071469	76074963	-	processed_pseudogene	AC005077.4	34	37	12.7671	7.33333	5	5.85947	104.333	98	13.6504	11.6667	7	9.86577	-0.23298	1.0781	-5.74317	0	-0.407258	3.60879	-1.61178	13.6631	2.8e-05	0.764363	0.345194	0.00147598	0.0649599	39.4656	5.51e-07
ENSG00000235523.1	-2.8656	0.457074	-0.776031	2.08957	-1.23311	0.582104	0.49265	0.621154	0.666403	0.589875	1.03003	8	ENSG00000235523.1	chr9	gene	72257336	72257783	+	lincRNA	AL135924.2	1	1	1	0	0	0	5	5	2	0.333333	0	0.57735	-4.41109	0.960115	-3.27082	0	0	1.66862	-0.403302	13.6631	0.0028729	0.86467	0.646474	0.0591397	0.34738	12.3958	0.000343008
ENSG00000120129.5	1.47939	0.563398	3.56873	2.08934	3.00533	0.085409	0.0790345	0.103734	0.110761	0.105924	5.13178	8	ENSG00000120129.5	chr5	gene	172768090	172771195	-	protein_coding	DUSP1	660.333	646	30.1717	5440.67	3694	3124.56	2926.33	2699	400.701	7809.67	7479	2083.77	6.76765	15.7586	1.41391	0	6.23788	2.47752	4.76907	13.6631	0.0898856	0.906963	1.21e-05	0.0134838	0.000160113	29.5193	3.12e-06
ENSG00000152766.5	-0.782361	0.312074	1.30568	2.08804	0.993606	0.105189	0.113666	0.122396	0.116849	0.124535	1.75907	8	ENSG00000152766.5	chr10	gene	88822132	88851818	-	protein_coding	ANKRD22	531.333	545	51.8684	952	939	33.4515	2279.67	2022	524.351	1199	1070	293.586	5.35014	2.15069	0	0	1.70299	6.34939	0	13.6631	0.909673	0.999462	0.0555992	1.01e-05	0.513712	51.1739	1.11e-07
ENSG00000187796.14	-0.838275	3.18025	1.24795	2.08623	-1.9323	0.408182	0.623488	0.515093	0.478754	0.671812	1.0968	8	ENSG00000187796.14	chr9	gene	136361903	136373681	-	protein_coding	CARD9	8	8	4	1.33333	2	1.1547	25.3333	25	2.51661	13	12	4.58258	-1.70559	1.04326	0	3.42359	0.471289	2.22132	-1.35866	13.6631	0.648283	0.00213041	0.322843	0.0218968	0.0985386	18.3891	4.51e-05
ENSG00000279240.1	-1.85816	0.00267627	0.227908	2.08607	0.225231	0.648222	0.546319	0.544869	0.653591	0.552679	1.26483	8	ENSG00000279240.1	chr5	gene	136376348	136397042	-	lincRNA	AC063980.1	0.333333	0	0.57735	0.333333	0	0.57735	2.66667	3	0.57735	0.333333	0	0.57735	-4.64221	1.27561	-1.17216	0	0	1.47127	0	13.6631	0.131413	0.999064	0.917848	0.0824224	0.917466	3.49356	0.0451582
ENSG00000283648.1	-2.06866	-0.0545414	0.0174119	2.08607	0.0719533	0.644622	0.537609	0.54058	0.653591	0.548331	1.16205	8	ENSG00000283648.1	chr7	gene	148543677	148572177	-	lincRNA	AC006974.2	0.333333	0	0.57735	0.333333	0	0.57735	2.66667	3	0.57735	0.333333	0	0.57735	-4.66268	1.12955	-1.55984	0	0	1.5635	0	13.6631	0.0711028	0.982981	0.99453	0.0706923	0.97677	4.43012	0.0223567
ENSG00000198851.9	-0.611475	1.91918	1.47263	2.0841	-0.446557	0.381113	0.536235	0.490251	0.466042	0.599579	0.627092	8	ENSG00000198851.9	chr11	gene	118304545	118316175	+	protein_coding	CD3E	8.33333	7	3.21455	4	4	1	28	31	5.19615	16.6667	19	4.04145	-1.13523	0.569151	0	2.27213	1.27787	3.08341	0	13.6631	0.90076	0.0199027	0.111296	0.00414686	0.882403	21.0805	2.14e-05
ENSG00000185332.6	-1.86411	-0.322837	0.219375	2.08349	0.542212	0.585736	0.669123	0.698196	0.588404	0.67146	0.707432	8	ENSG00000185332.6	chr17	gene	81311270	81330674	-	protein_coding	TMEM105	4	3	2.64575	4	3	1.73205	14.3333	16	4.72582	3.33333	3	1.52753	-2.23423	0.631927	-1.85582	0	0	2.31641	0	13.6631	0.0426018	0.901126	0.931942	0.0183162	0.803129	8.18395	0.00228855
ENSG00000205269.5	-3.98266	0.0773807	-1.89923	2.08343	-1.97661	0.416353	0.559094	0.455578	0.273063	0.462385	1.6882	8	ENSG00000205269.5	chr6	gene	11538278	11583524	+	protein_coding	TMEM170B	39	40	4.58258	9.66667	13	7.57188	123	115	37.6431	8.33333	6	6.80686	-0.239247	2.00763	-5.05591	0	-1.39304	2.80025	-1.49064	13.6631	9.49e-05	0.965876	0.0931983	0.00722259	0.0796322	24.9272	8.31e-06
ENSG00000159871.14	-0.77887	-0.103468	1.30327	2.08214	1.40674	0.0824607	0.0862713	0.0951206	0.0909035	0.0943737	4.38942	8	ENSG00000159871.14	chr19	gene	43795929	43827206	-	protein_coding	LYPD5	1559.33	1541	232.044	4059.67	4093	665.626	7368.67	6847	1245.34	4160	4714	1583.44	7.12238	11.6201	0	0	0.935295	3.49219	1.26432	13.6631	0.777558	0.996674	0.18294	0.00185552	0.11363	15.6504	0.000105845
ENSG00000265743.1	-3.96395	2.66e-15	-1.88249	2.08146	-1.88249	0.505682	0.45346	0.641018	0.678374	0.640393	0.496905	8	ENSG00000265743.1	chr17	gene	30964935	30965500	-	lincRNA	AC138207.5	2	2	1	0	0	0	7.66667	8	2.51661	0	0	0	-4.21945	0.483472	-8.42961	0	-1.97995	2.29274	-1.98188	13.6631	4.42e-07	1	0.0341165	0.0191515	0.0339974	46.4695	2.02e-07
ENSG00000283828.1	-0.0435692	0.40022	2.03552	2.07909	1.6353	0.595768	0.629937	0.685546	0.678657	0.708841	1.07837	8	ENSG00000283828.1	chr13	gene	113149432	113154002	-	antisense_RNA	AL137002.2	1.66667	2	1.52753	4	3	2.64575	6.33333	7	2.08167	5	5	1	-2.67871	1.01979	0	0	1.49577	1.57453	0.88751	13.6631	0.985273	0.841658	0.0790543	0.0693831	0.19636	3.99895	0.0306453
ENSG00000006432.15	-2.08619	0.0729364	-0.00974218	2.07645	-0.0826786	0.115185	0.132471	0.129794	0.112582	0.130213	3.462	8	ENSG00000006432.15	chr14	gene	70722526	70809534	-	protein_coding	MAP3K9	620	647	62.0725	595.667	703	314.071	2702.67	2436	477.553	623.667	446	423.443	4.98008	7.35659	-3.47672	0	0	3.52523	0	13.6631	0.00191278	0.993951	0.999278	0.00173893	0.993587	23.2207	1.24e-05
ENSG00000197892.12	-1.45256	0.515524	0.62324	2.0758	0.107716	0.107675	0.123686	0.123069	0.112263	0.1277	2.49083	8	ENSG00000197892.12	chr8	gene	29067279	29263124	-	protein_coding	KIF13B	627	647	43.589	654	793	269.839	2735	2531	441.856	918	815	400.558	5.20804	3.97159	-2.10901	0	0	4.80855	0	13.6631	0.0269531	0.965004	0.926341	0.000148729	0.998545	36.8966	8.29e-07
ENSG00000131773.13	-0.0497559	1.11776	2.02484	2.07459	0.907076	0.197599	0.233263	0.268618	0.267233	0.294585	0.78524	8	ENSG00000131773.13	chr8	gene	135457457	135656722	+	protein_coding	KHDRBS3	43	47	15.3948	56.3333	60	10.9697	134	125	41.2432	125	130	19	1.59403	0.699931	0	0.603438	4.56029	4.80647	0	13.6631	0.999982	0.278052	0.000236289	0.000149301	0.644034	41.2442	4.21e-07
ENSG00000168062.9	-1.0279	0.817212	1.04467	2.07257	0.227459	0.396956	0.492812	0.496861	0.453702	0.539569	1.05608	8	ENSG00000168062.9	chr11	gene	64987943	64997045	-	protein_coding	BATF2	10.6667	14	6.65833	7.66667	6	3.78594	29.6667	31	4.16333	13	14	2.64575	-0.97581	0.991929	-0.0705641	0	0.0902708	2.37364	0	13.6631	0.472466	0.64358	0.465225	0.0164359	0.932928	8.82657	0.00165287
ENSG00000197084.5	-2.11809	0.466303	-0.0459832	2.07211	-0.512286	0.100618	0.119136	0.112999	0.0984784	0.117334	3.45947	8	ENSG00000197084.5	chr1	gene	152804835	152806628	-	protein_coding	LCE1C	1098.33	1019	210.526	738.667	739	191.5	4958.33	4769	463.941	1079.67	1148	427.615	5.75995	7.34634	-4.09982	0	0	4.01663	0	13.6631	0.000567847	0.939666	0.998261	0.000666759	0.926184	35.2712	1.09e-06
ENSG00000149968.11	1.43017	1.97689	3.5006	2.07043	1.52371	0.25891	0.287209	0.375621	0.404957	0.423609	0.984593	8	ENSG00000149968.11	chr11	gene	102835801	102843803	-	protein_coding	MMP3	13.3333	12	7.0946	27	30	7.93725	41.6667	46	8.3865	112.333	124	40.7717	0.444619	0.906515	1.74505	3.57239	6.99209	2.77626	1.2985	13.6631	0.0517071	0.00158515	3.61e-06	0.00756833	0.107815	37.7111	7.26e-07
ENSG00000071242.11	0.9035	0.229212	2.97295	2.06945	2.74373	0.102456	0.0971416	0.124879	0.130035	0.12589	0.342983	8	ENSG00000071242.11	chr6	gene	166409364	166906451	-	protein_coding	RPS6KA2	350.667	327	65.7749	2037.33	2133	226.217	1396	1315	193.652	2421.33	2355	316.753	5.55373	0.407778	0	0	24.7408	12.8792	21.6909	13.6631	0.918554	1	4.82e-13	2.5e-09	2.79e-12	578.807	1.24e-14
ENSG00000196260.4	-0.801288	0.925681	1.26574	2.06703	0.340062	0.657326	0.747395	0.734201	0.682277	0.76943	1.03586	8	ENSG00000196260.4	chr6	gene	30931353	30955636	-	protein_coding	SFTA2	1.33333	1	0.57735	1.66667	2	1.52753	6	5	2.64575	3	3	1	-3.22832	0.967161	0	0	0.368042	1.59026	0	13.6631	0.625829	0.549785	0.362965	0.0675523	0.850331	3.74377	0.0371775
ENSG00000197506.7	-0.274661	2.17998	1.79051	2.06517	-0.389471	0.104996	0.131408	0.123761	0.121703	0.145105	1.80313	8	ENSG00000197506.7	chr9	gene	84275457	84340683	-	protein_coding	SLC28A3	453.667	460	50.797	308.667	296	52.1664	1857.33	1717	273.039	1407.33	1339	270.064	4.87745	2.24258	0	5.99622	4.26527	5.84444	0	13.6631	0.999787	1.81e-05	0.000413353	2.35e-05	0.992919	86.4993	3.94e-09
ENSG00000178033.5	-3.66057	2.30337	-1.59569	2.06488	-3.89906	0.266989	0.492255	0.290996	0.185674	0.453328	0.949622	8	ENSG00000178033.5	chr6	gene	116511646	116524792	+	protein_coding	FAM26E	110.333	117	24.6847	5	5	2	374.333	378	60.5833	26.3333	28	3.78594	0.950287	0.86691	-10.7027	2.84375	-2.19861	6.15974	-6.86844	13.6631	2.53e-08	0.00663636	0.0228329	1.38e-05	4.39e-06	153.38	9.25e-11
ENSG00000279491.1	2.28178	1.0634	4.34626	2.06449	3.28286	0.332428	0.269478	0.479439	0.535829	0.499222	0.713945	8	ENSG00000279491.1	chr11	gene	61967794	61969490	+	TEC	AP003733.4	5.33333	6	2.08167	38.6667	41	8.73689	18	16	4.3589	82.6667	82	12.0139	-0.116375	0.637348	4.82977	0.294697	8.74255	2.48843	5.72793	13.6631	0.000143011	0.386328	2.89e-07	0.0132046	2.87e-05	54.8344	7.22e-08
ENSG00000235027.1	0.00375408	0.118298	2.06789	2.06414	1.94959	0.37397	0.379035	0.491648	0.491564	0.495428	0.892104	8	ENSG00000235027.1	chr11	gene	1760348	1762486	+	antisense_RNA	AC068580.3	7	7	2	21.6667	16	12.5033	24	19	9.53939	21.3333	22	2.08167	-0.617982	0.804884	0	0	2.42106	2.41296	2.13643	13.6631	0.999777	0.991968	0.0150187	0.015252	0.02563	10.5576	0.000737227
ENSG00000181773.6	-2.19601	0.140834	-0.132183	2.06383	-0.273017	0.605545	0.739319	0.710267	0.580436	0.718897	1.11133	8	ENSG00000181773.6	chr1	gene	27392644	27395814	+	protein_coding	GPR3	4.66667	6	3.21455	2.33333	3	1.1547	14.3333	13	4.16333	3.33333	2	3.21455	-2.46634	1.06205	-1.91654	0	0	1.77847	0	13.6631	0.0383107	0.939083	0.944385	0.0488722	0.882394	6.43872	0.00603136
ENSG00000160766.14	-1.39784	0.293755	0.663552	2.06139	0.369796	0.268382	0.324901	0.334794	0.293353	0.345815	0.952862	8	ENSG00000160766.14	chr1	gene	155213821	155227422	-	transcribed_unprocessed_pseudogene	GBAP1	32.3333	30	7.76745	29.3333	26	7.57188	99	100	3.60555	36	36	9	0.743713	0.870518	-1.58879	0	0	3.8779	0	13.6631	0.067486	0.982558	0.850013	0.00087261	0.964636	22.7466	1.4e-05
ENSG00000166105.15	-2.46636	-0.31487	-0.406359	2.06	-0.0914898	0.274462	0.328693	0.319398	0.244096	0.303797	0.675276	8	ENSG00000166105.15	chr11	gene	134274245	134319564	+	protein_coding	GLB1L3	53.6667	51	12.2202	35.6667	33	9.29157	167.667	148	41.1866	27.6667	28	5.50757	1.08099	0.605894	-6.86373	0	0	5.57889	0	13.6631	4.41e-06	0.990918	0.984036	3.72e-05	0.999277	61.8101	3.39e-08
ENSG00000006118.14	-0.150237	1.77722	1.90949	2.05973	0.13227	0.0722104	0.0844098	0.0842406	0.083324	0.0940933	1.14804	8	ENSG00000006118.14	chr11	gene	60924463	60937159	+	protein_coding	TMEM132A	2277	2281	54.111	2527.67	2752	482.355	10997.7	10355	1341.87	9073.33	8986	1510.89	7.54748	1.11061	0	8.7372	10.2447	12.0683	0	13.6631	1	2.9e-07	4.33e-08	5.69e-09	1	317.216	7.2e-13
ENSG00000162552.14	-0.577208	2.74454	1.48196	2.05917	-1.26258	0.106664	0.148911	0.124748	0.120488	0.159105	1.03606	8	ENSG00000162552.14	chr1	gene	22117305	22143969	-	protein_coding	WNT4	472.333	461	51.9359	169	171	6.245	1928	1872	123.887	1170.67	1121	126.065	4.64175	0.967405	0	11.9111	3.92804	8.93759	-1.67791	13.6631	0.99935	6.71e-09	0.000791597	2.22e-07	0.0580399	251.793	3.4e-12
ENSG00000198399.14	-0.862245	0.678508	1.19289	2.05513	0.514382	0.0930341	0.103897	0.107165	0.101793	0.111808	1.0517	8	ENSG00000198399.14	chr2	gene	24202864	24360714	-	protein_coding	ITSN2	948	974	134.893	1295.67	1305	248.132	4259	3964	838.374	2071.33	2105	176.919	6.10713	0.98653	0	0	1.81217	10.436	0	13.6631	0.920628	0.996106	0.0459936	3.45e-08	0.999663	156.695	8.03e-11
ENSG00000188215.9	-0.816954	0.0698642	1.23807	2.05502	1.1682	0.115843	0.123483	0.135393	0.128748	0.135663	0.904192	8	ENSG00000188215.9	chr16	gene	20854925	20900384	-	protein_coding	DCUN1D3	363.333	358	19.5533	727.667	781	197.477	1436.67	1380	222.48	743	689	135.337	4.77975	0.817598	0	0	1.9446	9.06252	1.37119	13.6631	0.948513	1	0.036351	1.89e-07	0.0962094	105.713	1.07e-09
ENSG00000258096.1	0.205557	-1.72601	2.26051	2.05495	3.98653	0.675576	0.565113	0.662246	0.672026	0.560863	1.19822	8	ENSG00000258096.1	chr12	gene	46371463	46373778	+	antisense_RNA	AC025031.2	1	1	1	13.6667	12	5.68624	5	4	4.58258	4	4	2	-2.6818	1.17955	0	-1.18291	1.75255	1.44541	4.90288	13.6631	0.912759	0.128805	0.0512877	0.0859257	0.000125603	13.353	0.0002376
ENSG00000237499.6	-1.59078	1.48552	0.463181	2.05396	-1.02234	0.21445	0.314453	0.259746	0.224495	0.321388	1.11577	8	ENSG00000237499.6	chr6	gene	137823673	137868233	-	antisense_RNA	AL357060.2	66	71	11.3578	22.3333	22	1.52753	207	180	46.7654	66.6667	55	20.2073	1.38179	1.06783	-2.66591	1.49417	0	4.54322	-0.0672675	13.6631	0.00937765	0.0789329	0.967153	0.000243997	0.473687	50.5783	1.2e-07
ENSG00000249884.8	-0.800947	-0.496906	1.2523	2.05325	1.74921	0.577927	0.597534	0.706094	0.658756	0.676023	0.587792	8	ENSG00000249884.8	chr2	gene	86505668	86721122	-	protein_coding	RNF103-CHMP3	2.33333	3	1.1547	6.33333	5	2.3094	9	9	2	4.33333	4	0.57735	-2.27337	0.541196	0	0	0.485716	2.17335	1.50648	13.6631	0.676921	0.866163	0.317794	0.0239414	0.0773959	6.917	0.00456204
ENSG00000253210.1	0.665719	1.04145	2.71885	2.05313	1.6774	0.452675	0.472938	0.597669	0.624125	0.638974	1.09237	8	ENSG00000253210.1	chr8	gene	141126044	141129961	-	antisense_RNA	AC040970.1	4	2	4.3589	7.66667	8	1.52753	13	10	9.84886	16	18	3.4641	-1.59986	1.03758	0	0.0860429	2.82336	1.65653	1.04076	13.6631	0.761111	0.466776	0.00691834	0.0603449	0.15858	7.36893	0.00353885
ENSG00000101846.6	-1.893	0.840723	0.159062	2.05206	-0.681661	0.134921	0.168644	0.153888	0.134376	0.168208	0.633559	8	ENSG00000101846.6	chrX	gene	7219456	7354810	+	protein_coding	STS	309.667	306	16.8028	161.333	161	20.502	1190.33	1124	153.644	288	292	15.3948	3.80015	0.573924	-8.73662	0	0	10.3346	0	13.6631	2.91e-07	0.883267	0.999997	3.89e-08	0.987041	243.89	4.21e-12
ENSG00000185168.5	-2.68477	-1.30561	-0.63274	2.05203	0.672868	0.635588	0.703108	0.731161	0.574664	0.648559	1.4976	8	ENSG00000185168.5	chr17	gene	81303771	81309248	-	lincRNA	LINC00482	5	3	4.3589	5.33333	5	3.51188	14.6667	12	6.4291	3.33333	2	4.16333	-2.32686	1.65211	-2.06227	-0.338161	0	1.42428	0	13.6631	0.0296263	0.381894	0.701412	0.0889359	0.682093	4.22243	0.0259801
ENSG00000205740.2	-2.91642	-0.664894	-0.866597	2.04982	-0.201703	0.581454	0.506687	0.543336	0.653357	0.587808	1.47099	8	ENSG00000205740.2	chr10	gene	971146	988341	-	processed_transcript	AL359878.1	0.666667	0	1.1547	0.333333	0	0.57735	5	2	5.19615	0	0	0	-4.59721	1.60586	-2.60089	0	0	1.26798	0	13.6631	0.0106936	0.705751	0.583981	0.114269	0.913558	5.42385	0.0113455
ENSG00000259107.1	-2.04896	-1.16837	-8.88e-16	2.04896	1.16837	0.641767	0.570544	0.462425	0.647514	0.577001	1.09603	8	ENSG00000259107.1	chr14	gene	85393879	85420074	+	lincRNA	LINC00911	0	0	0	0.666667	1	0.57735	2.66667	3	2.51661	0	0	0	-4.88643	1.04227	-1.60101	-0.289061	0	1.58679	0.285826	13.6631	0.0663162	0.389618	1	0.0679265	0.390931	4.76594	0.0176488
ENSG00000197930.12	-0.121549	1.74522	1.92619	2.04774	0.180975	0.0775165	0.0901293	0.0904165	0.0895923	0.100704	1.0058	8	ENSG00000197930.12	chr14	gene	52639916	52695900	-	protein_coding	ERO1A	1658.33	1650	261.6	1873.67	2015	299.183	7861.67	7740	1224.04	6599.67	6161	1158.08	7.07179	0.931229	0	8.5682	10.6151	12.1187	0	13.6631	1	3.65e-07	2.8e-08	5.4e-09	1	321.74	6.55e-13
ENSG00000169067.3	-4.9204	0.7525	-2.87479	2.04561	-3.62729	0.48726	0.521824	0.57683	0.479979	0.515031	1.21981	8	ENSG00000169067.3	chr5	gene	57480016	57482809	-	protein_coding	ACTBL2	8.33333	7	5.1316	0	0	0	25	22	8.88819	0.666667	0	1.1547	-3.1548	1.21011	-7.31403	0	-2.95456	1.98032	-4.63727	13.6631	2.22e-06	0.667864	0.0053553	0.0341122	0.000205165	45.0156	2.46e-07
ENSG00000186417.13	-1.91177	-0.58061	0.130998	2.04277	0.711608	0.474335	0.530153	0.561692	0.464554	0.521421	1.09683	8	ENSG00000186417.13	chr15	gene	51341629	51408013	+	protein_coding	GLDN	9.33333	7	6.80686	9.66667	11	2.3094	27.3333	31	7.23418	7	7	4	-1.19195	1.0433	-1.8819	0	0	2.1976	0	13.6631	0.0406799	0.779807	0.958321	0.022885	0.704764	7.60316	0.00311341
ENSG00000149557.12	0.72541	1.47756	2.76532	2.03991	1.28776	0.0960448	0.102387	0.115021	0.118916	0.124094	0.732749	8	ENSG00000149557.12	chr11	gene	125445745	125496317	-	protein_coding	FEZ1	499.667	472	60.4511	1092.67	1107	57.8475	2038	1860	349.799	3106	3181	436.361	5.68232	0.653276	0	5.77084	18.9889	10.8195	2.86898	13.6631	0.998302	2.67e-05	1.63e-11	2.22e-08	0.00631453	329.528	5.57e-13
ENSG00000163082.9	0.256236	1.81514	2.29568	2.03944	0.480538	0.0890522	0.101489	0.104771	0.10593	0.116579	1.21143	8	ENSG00000163082.9	chr2	gene	222424517	222560948	+	protein_coding	SGPP2	801.667	804	10.6927	1054.67	975	185.786	3514.67	3153	727.389	3753.33	3968	622.413	6.10552	1.19819	0	7.33757	11.2978	8.96437	0	13.6631	0.999999	2.13e-06	1.3e-08	2.15e-07	0.999399	197.937	1.7e-11
ENSG00000186723.4	-1.76017	0.876157	0.27908	2.03925	-0.597077	0.68023	0.625157	0.692558	0.676882	0.621513	1.20404	8	ENSG00000186723.4	chr19	gene	15804549	15815664	-	protein_coding	OR10H1	1	1	1	0.333333	0	0.57735	4.33333	3	2.3094	1	1	1	-4.1465	1.18773	-1.0254	0	0	1.40879	0	13.6631	0.162673	0.578691	0.878351	0.0911699	0.736099	4.86521	0.0164813
ENSG00000231233.1	-0.973688	2.06596	1.0645	2.03819	-1.00146	0.52932	0.675581	0.648644	0.594496	0.727775	1.18687	8	ENSG00000231233.1	chr10	gene	104351591	104353575	-	antisense_RNA	CFAP58-AS1	4	3	2.64575	1.33333	1	1.52753	13	14	3.60555	6	6	3	-2.49315	1.16369	0	1.46266	0.0921845	1.61886	-0.00185532	13.6631	0.520034	0.083552	0.469328	0.0643299	0.511018	7.53446	0.00323181
ENSG00000151743.10	-1.18557	0.0584202	0.852097	2.03766	0.793677	0.221001	0.251447	0.276073	0.248452	0.275886	1.14029	8	ENSG00000151743.10	chr12	gene	31671137	31729174	-	protein_coding	AMN1	50.3333	50	2.51661	64.6667	65	18.5023	156.667	138	39.4631	67.6667	65	26.1024	1.54005	1.10022	-0.800504	0	0	3.98174	0	13.6631	0.218559	0.999079	0.691172	0.000713338	0.756085	21.7672	1.79e-05
ENSG00000226298.1	-2.03743	8.88e-16	-8.88e-16	2.03743	-1.78e-15	0.641735	0.45346	0.462425	0.647482	0.461558	0.949846	8	ENSG00000226298.1	chr21	gene	15694300	15696581	-	processed_pseudogene	RAD23BP3	0	0	0	0	0	0	2.66667	3	2.51661	0	0	0	-5.17202	0.867158	-1.73602	0	0	1.72061	0	13.6631	0.0526113	1	1	0.0540356	1	5.76056	0.0091419
ENSG00000111816.7	-0.595917	3.59121	1.43595	2.03186	-2.15526	0.1541	0.301906	0.191205	0.183552	0.317949	0.933613	8	ENSG00000111816.7	chr6	gene	115931149	116060758	-	protein_coding	FRK	114	118	22.2711	19	21	7.2111	381.667	376	60.6987	242.333	201	75.9627	2.18725	0.849256	0	9.31346	2.47408	6.1002	-3.94279	13.6631	0.993388	1.37e-07	0.0135695	1.52e-05	0.000769286	129.869	2.77e-10
ENSG00000276668.1	-1.46894	0.515251	0.5628	2.03174	0.0475486	0.540114	0.65771	0.651652	0.57352	0.685408	0.694911	8	ENSG00000276668.1	chr11	gene	7699562	7699988	-	sense_intronic	AC104237.3	4.33333	4	2.51661	3	3	1	15	12	6.08276	4.66667	5	1.52753	-2.13908	0.621647	-1.10119	0	0	2.28166	0	13.6631	0.144944	0.822628	0.799763	0.019553	0.986589	8.97552	0.00153606
ENSG00000184060.10	-2.85988	0.19777	-0.830571	2.02931	-1.02834	0.172346	0.216198	0.191077	0.146504	0.196219	1.33098	8	ENSG00000184060.10	chr17	gene	30906344	30959322	+	protein_coding	ADAP2	230.333	225	12.8582	91.3333	98	15.1438	828.667	775	111.635	106.333	108	20.5508	2.99483	1.37614	-9.19925	0	0	5.98913	-0.123125	13.6631	1.58e-07	0.996629	0.76872	1.84e-05	0.451901	102.747	1.29e-09
ENSG00000259436.1	1.74846	1.66173	3.77717	2.02871	2.11544	0.221823	0.219311	0.324651	0.353007	0.351434	0.624795	8	ENSG00000259436.1	chr19	gene	42152569	42157523	+	antisense_RNA	AC010247.2	19	19	4	60.6667	67	17.3877	58.3333	60	4.72582	194.667	203	38.1881	1.20919	0.567467	4.47909	4.00543	11.3557	3.86846	4.21337	13.6631	0.000275346	0.000681353	1.22e-08	0.000888777	0.000456524	94.6577	2.2e-09
ENSG00000131737.5	-0.785682	0.326573	1.24	2.02568	0.913426	0.145926	0.160825	0.176692	0.167506	0.180634	0.933396	8	ENSG00000131737.5	chr17	gene	41377650	41382403	-	protein_coding	KRT34	149.333	154	20.4042	225.667	238	35.1615	513.333	520	40.4145	278.333	292	67.545	3.32233	0.849019	0	0	1.47412	6.64543	0	13.6631	0.933092	0.999757	0.0815566	6.24e-06	0.694358	60.1369	4.04e-08
ENSG00000272084.1	-2.64256	-0.387406	-0.617433	2.02513	-0.230026	0.623973	0.731988	0.739394	0.67744	0.778067	1.50838	8	ENSG00000272084.1	chr1	gene	19072110	19075511	-	3prime_overlapping_ncRNA	AL137127.1	3.33333	2	4.16333	1.66667	2	1.52753	7.33333	7	0.57735	1	1	1	-3.43547	1.67107	-2.03638	0	0	1.17061	0	13.6631	0.0310449	0.818559	0.709058	0.132883	0.892528	3.9985	0.0306556
ENSG00000189143.9	-0.0856248	0.243106	1.93854	2.02416	1.69543	0.0913421	0.0935723	0.106589	0.105865	0.107795	1.91804	8	ENSG00000189143.9	chr7	gene	73799542	73832693	+	protein_coding	CLDN4	806.667	810	71.0587	2408.33	2451	304.252	3474.33	3218	447.451	2975.67	2611	650.767	6.32457	2.49294	0	0	5.5768	6.12716	4.086	13.6631	0.999991	0.999917	3.73e-05	1.46e-05	0.000583159	64.405	2.61e-08
ENSG00000105131.7	-1.29309	0.875902	0.730533	2.02362	-0.145369	0.0946267	0.110318	0.107626	0.0994358	0.11447	3.11011	8	ENSG00000105131.7	chr19	gene	15226919	15233435	-	protein_coding	EPHX3	1066.33	991	158.09	921.333	886	136.475	4646.67	4207	779.782	1734.67	1949	482.622	5.98726	6.00251	-1.26421	0	0	4.20175	0	13.6631	0.113649	0.673329	0.837723	0.00046681	0.996134	32.7291	1.7e-06
ENSG00000153048.10	-0.202838	0.763198	1.82004	2.02288	1.05685	0.101791	0.109611	0.119241	0.117691	0.124516	1.58697	8	ENSG00000153048.10	chr16	gene	8852942	8869012	-	protein_coding	CARHSP1	522.333	522	16.5025	975	965	32.187	2105	1922	319.567	1670.67	1494	327.001	5.45226	1.81351	0	0	5.10682	6.45389	0.339011	13.6631	0.999976	0.934242	8.61e-05	8.5e-06	0.369878	67.1636	2e-08
ENSG00000160588.9	-1.23238	-0.160618	0.789309	2.02169	0.949927	0.0963275	0.103277	0.109727	0.101654	0.108262	1.26941	8	ENSG00000160588.9	chr11	gene	118226690	118252350	-	protein_coding	MPZL3	957	959	18.0831	1779	1925	409.033	4203.67	3870	855.763	1587.33	1417	385.814	6.1214	1.2824	-2.13028	0	0	8.87525	0	13.6631	0.0259164	0.999997	0.94369	2.42e-07	0.655355	105.954	1.05e-09
ENSG00000185467.7	0.0495064	0.909256	2.07004	2.02053	1.16078	0.224886	0.255333	0.304699	0.305089	0.328177	0.758486	8	ENSG00000185467.7	chr7	gene	99173574	99207506	-	protein_coding	KPNA7	29	29	1	46	46	1	87	90	9.84886	89	84	9.53939	1.13642	0.675748	0	0	4.27203	4.06918	0.595979	13.6631	0.99995	0.663878	0.000408059	0.0006024	0.280468	30.9654	2.36e-06
ENSG00000178372.7	-3.3311	-0.341959	-1.31119	2.0199	-0.969236	0.0891315	0.104654	0.0974807	0.0767182	0.0943068	3.80158	8	ENSG00000178372.7	chr10	gene	5498697	5499555	-	protein_coding	CALML5	3446	3140	1048.06	1755.33	1790	312.446	15926	15357	2341.93	1413.33	1462	337.641	7.03771	8.80082	-8.81591	0	-1.0761	4.48124	0	13.6631	2.62e-07	0.973934	0.15026	0.000274234	0.542984	68.8376	1.71e-08
ENSG00000128918.14	0.307624	0.964107	2.32607	2.01845	1.36197	0.307163	0.33916	0.413908	0.422202	0.446021	0.810753	8	ENSG00000128918.14	chr15	gene	57953424	58497866	-	protein_coding	ALDH1A2	11.3333	9	4.04145	21.3333	21	7.50555	36	41	9.53939	42	38	9.64365	-0.0569544	0.723772	0	0	3.76584	2.83543	0.953921	13.6631	0.990424	0.548598	0.00108562	0.00674299	0.178361	17.5012	5.88e-05
ENSG00000115896.15	1.25543	0.386969	3.27364	2.01822	2.88667	0.665944	0.602424	0.581425	0.667132	0.603737	1.38688	8	ENSG00000115896.15	chr2	gene	197804702	198572581	+	protein_coding	PLCL1	0.666667	0	1.1547	6	6	5	2.66667	3	0.57735	6.33333	4	4.04145	-3.09545	1.4651	0.31688	0	3.23068	1.26094	2.58176	13.6631	0.385315	0.831736	0.00311956	0.115366	0.0110931	7.93529	0.00260658
ENSG00000124019.9	-3.6429	-1.21449	-1.62498	2.01792	-0.410494	0.531338	0.65035	0.661479	0.66279	0.761529	1.55019	8	ENSG00000124019.9	chr2	gene	224378698	224402085	-	protein_coding	FAM124B	3.66667	3	4.04145	1.33333	1	1.52753	8.33333	9	1.1547	0.333333	0	0.57735	-3.57861	1.74595	-3.76439	-0.249599	-0.71505	1.16231	0	13.6631	0.00109515	0.414442	0.248162	0.134537	0.807885	7.99498	0.00252586
ENSG00000258808.1	-1.65678	-0.0401999	0.352038	2.00882	0.392237	0.695899	0.754761	0.732879	0.680164	0.740278	0.29665	8	ENSG00000258808.1	chr14	gene	51392128	51397135	-	lincRNA	LINC02310	1	1	0	1	1	0	4.66667	5	1.52753	1	1	0	-3.7034	0.390425	-1.51045	0	0	2.37372	0	13.6631	0.0768683	0.991679	0.915631	0.0164314	0.899538	8.7704	0.00169954
ENSG00000139289.13	0.979861	1.19586	2.98661	2.00675	1.79075	0.058868	0.0600137	0.0701068	0.0734677	0.0743889	2.16949	8	ENSG00000139289.13	chr12	gene	76025447	76033932	-	protein_coding	PHLDA1	4134.67	3686	1218.61	14405.7	15852	3314.3	19363	18042	2914.42	36399.7	39745	7193.23	9.10362	3.09476	0	1.85515	16.1079	7.78951	6.0425	13.6631	0.575663	0.0426379	1.41e-10	1.09e-06	1.68e-05	205.952	1.3e-11
ENSG00000187185.4	-1.9641	-0.313912	0.0411599	2.00526	0.355072	0.612438	0.704113	0.716984	0.595818	0.689705	0.81988	8	ENSG00000187185.4	chr16	gene	57798186	57816946	+	lincRNA	AC092118.1	4	3	2.64575	3.33333	4	1.1547	12.3333	12	0.57735	3	3	2	-2.40141	0.732486	-1.83933	0	0	1.97136	0	13.6631	0.0438794	0.886384	0.985694	0.0346631	0.872304	6.81443	0.00483905
ENSG00000203747.10	-3.09282	-0.962113	-1.08911	2.00371	-0.127002	0.572062	0.538762	0.584272	0.679854	0.652082	1.27445	8	ENSG00000203747.10	chr1	gene	161541759	161550737	-	protein_coding	FCGR3A	1.33333	1	1.52753	0.666667	0	1.1547	4	4	1	0	0	0	-4.41105	1.28991	-3.22114	0	-0.134293	1.29991	0	13.6631	0.00317335	0.527492	0.451215	0.10842	0.946133	7.2267	0.00382952
ENSG00000281376.1	1.39745	0.208152	3.4004	2.00295	3.19224	0.541015	0.457307	0.6124	0.683821	0.619713	1.16412	8	ENSG00000281376.1	chr20	gene	31721507	31723409	+	antisense_RNA	ABALON	1.33333	2	1.1547	12	8	6.9282	6.33333	5	5.1316	12.6667	13	1.52753	-2.07676	1.13238	0.690359	0	3.68341	1.37828	3.32431	13.6631	0.251266	0.950084	0.00128051	0.0956733	0.00259125	11.4143	0.000510657
ENSG00000113722.16	3.07817	4.41418	5.07908	2.0009	0.664894	0.631092	0.493611	0.448059	0.647123	0.513947	1.38643	8	ENSG00000113722.16	chr5	gene	150166795	150184558	+	protein_coding	CDX1	0	0	0	0.333333	0	0.57735	3	2	3.60555	15	14	3.60555	-3.75662	1.46437	2.72122	5.7158	7.52318	1.27814	0	13.6631	0.00847978	2.95e-05	1.63e-06	0.112197	0.709836	28.2615	4.03e-06
ENSG00000168970.22	-2.04547	-0.295099	-0.0455373	1.99994	0.249562	0.390794	0.457894	0.464327	0.375126	0.444597	0.816879	8	ENSG00000168970.22	chr15	gene	41828095	41848155	+	protein_coding	JMJD7-PLA2G4B	17	21	7.81025	13.3333	14	2.08167	49.3333	48	5.1316	11.3333	12	5.03322	-0.446489	0.729611	-3.13199	0	0	3.12069	0	13.6631	0.00376897	0.955848	0.994498	0.00385365	0.968412	17.92	5.18e-05
ENSG00000248360.7	-0.336953	2.28527	1.66041	1.99736	-0.624855	0.251251	0.378252	0.332153	0.322761	0.429094	0.697502	8	ENSG00000248360.7	chr4	gene	14470465	14888169	-	lincRNA	LINC00504	26.3333	29	11.2398	11	11	1	74.3333	73	11.0604	57	58	3.60555	0.376584	0.623759	0	4.30232	2.51748	3.91258	0	13.6631	0.997509	0.000385144	0.0124866	0.000815722	0.856446	42.7793	3.37e-07
ENSG00000172379.20	2.00697	1.20488	4.00394	1.99697	2.79905	0.558077	0.493508	0.57128	0.678367	0.626325	0.921273	8	ENSG00000172379.20	chr15	gene	80404350	80597937	+	protein_coding	ARNT2	1	1	1	6.66667	7	2.51661	4	4	1	15.6667	16	4.50925	-2.35878	0.835855	1.97359	0.454095	5.75143	1.6075	3.1418	13.6631	0.0345238	0.328574	2.77e-05	0.0655423	0.00370309	19.6156	3.17e-05
ENSG00000111012.9	-0.152387	1.21966	1.84374	1.99612	0.624078	0.167138	0.199087	0.216597	0.213985	0.239771	0.69375	8	ENSG00000111012.9	chr12	gene	57762334	57768986	-	protein_coding	CYP27B1	75	72	15.7162	87	84	6.08276	235.333	245	34.5302	205.667	206	37.5011	2.34891	0.620703	0	1.40044	4.94439	5.90864	0	13.6631	0.999992	0.0918402	0.000115818	2.11e-05	0.966508	67.6508	1.91e-08
ENSG00000134954.14	0.594063	1.18901	2.58937	1.99531	1.40036	0.0928722	0.0975087	0.110053	0.113136	0.116972	0.579901	8	ENSG00000134954.14	chr11	gene	128458761	128587558	-	protein_coding	ETS1	623.667	588	109.929	1500.33	1505	116.07	2550.33	2384	392.862	3432.33	3563	299.223	5.98877	0.5358	0	2.6482	19.7298	12.0186	4.67588	13.6631	0.999981	0.00970494	9.81e-12	5.99e-09	0.000190296	382.679	2.03e-13
ENSG00000249740.2	-1.43765	0.161412	0.553504	1.99115	0.392092	0.515543	0.606379	0.617437	0.541852	0.6289	1.15801	8	ENSG00000249740.2	chr5	gene	38710367	38845829	-	lincRNA	OSMR-AS1	6	6	4	5	6	2.64575	17	18	5.56776	5.66667	6	2.51661	-1.83607	1.12408	-0.800689	0	0	1.72529	0	13.6631	0.218793	0.939628	0.763149	0.0535765	0.839162	4.72447	0.0181641
ENSG00000255221.3	-1.04245	0.814973	0.946517	1.98897	0.131543	0.266165	0.335925	0.334933	0.303783	0.36645	0.462502	8	ENSG00000255221.3	chr11	gene	105092469	105101431	-	protein_coding	CARD17	29.6667	29	2.08167	22.3333	22	1.52753	86.3333	90	14.8436	39.6667	36	7.23418	0.613605	0.464146	-0.234093	0	0	4.77849	0	13.6631	0.409192	0.783665	0.59092	0.000157239	0.998343	40.0201	5.06e-07
ENSG00000259238.1	-0.860133	-0.713278	1.12806	1.98819	1.84134	0.746693	0.753859	0.629369	0.659785	0.667884	1.08691	8	ENSG00000259238.1	chr15	gene	59688517	59689418	+	antisense_RNA	AC092755.2	0.333333	0	0.57735	1.66667	1	1.1547	2.33333	2	1.52753	1.33333	1	1.52753	-4.13814	1.03062	0	0	0.200429	1.47533	1.24085	13.6631	0.585943	0.664351	0.424598	0.0816809	0.118249	3.5849	0.0420387
ENSG00000148655.14	0.165434	1.39896	2.15267	1.98723	0.753709	0.71705	0.714266	0.664502	0.672256	0.669286	0.926747	8	ENSG00000148655.14	chr10	gene	75431453	76560167	+	protein_coding	LRMDA	0.666667	1	0.57735	1	1	1	3	3	1	3	3	1	-3.75656	0.841777	0	0.608792	1.89064	1.60061	0	13.6631	0.936493	0.277658	0.0401115	0.0663008	0.659198	5.4541	0.0111245
ENSG00000259953.1	-1.53725	0.230559	0.447314	1.98456	0.216755	0.663997	0.771807	0.77202	0.673588	0.780073	1.05243	8	ENSG00000259953.1	chr9	gene	112032555	112037730	-	sense_overlapping	AL138756.1	2.33333	2	1.52753	2	1	1.73205	7.66667	8	1.52753	3	1	3.4641	-3.01758	0.987426	-0.814243	0	0	1.47094	0	13.6631	0.215664	0.899144	0.798624	0.0822661	0.904752	3.63182	0.0405319
ENSG00000104237.7	-0.588741	0.883929	1.39554	1.98429	0.511616	0.742274	0.625893	0.594671	0.64698	0.509269	1.02491	8	ENSG00000104237.7	chr8	gene	54554361	54871720	+	protein_coding	RP1	0	0	0	0.333333	0	0.57735	1.66667	2	0.57735	1	1	1	-4.70814	0.953949	0	0	0.681013	1.55764	0	13.6631	0.733273	0.57806	0.254162	0.0712609	0.832908	4.03498	0.0298326
ENSG00000275302.1	-1.98429	8.88e-16	-8.88e-16	1.98429	-1.78e-15	0.641228	0.45346	0.462425	0.64698	0.461558	0.30146	8	ENSG00000275302.1	chr17	gene	36103590	36105621	+	protein_coding	CCL4	0	0	0	0	0	0	1.66667	2	0.57735	0	0	0	-5.18278	0.39211	-2.45135	0	0	2.42955	0	13.6631	0.0141739	1	1	0.0147758	1	12.1026	0.000385385
ENSG00000204021.3	-2.01587	0.912329	-0.0327693	1.9831	-0.945098	0.16551	0.218984	0.189356	0.159944	0.214808	1.85199	8	ENSG00000204021.3	chr10	gene	88724544	88752786	+	protein_coding	LIPK	175	165	19.0788	71.6667	79	18.1475	587	529	120.017	140.667	139	48.5215	2.76735	2.34716	-4.00628	0	0	4.01197	0	13.6631	0.000680237	0.601159	0.999092	0.000672798	0.565046	43.5555	3.02e-07
ENSG00000100078.3	-3.71543	0.746723	-1.73248	1.98295	-2.4792	0.146098	0.20043	0.15766	0.113866	0.178306	2.01893	8	ENSG00000100078.3	chr22	gene	31134809	31140607	-	protein_coding	PLA2G3	604.667	566	85.804	95.3333	88	13.5769	2443.67	2311	317.516	173.667	175	71.0094	3.91089	2.72553	-11.2582	0	-2.81415	5.22891	-5.025	13.6631	1.36e-08	0.771548	0.0070285	6.91e-05	0.0001	133.879	2.27e-10
ENSG00000138771.14	-2.18653	0.432719	-0.203844	1.98268	-0.636563	0.110344	0.131277	0.12307	0.105897	0.127562	3.18185	8	ENSG00000138771.14	chr4	gene	76435100	76783253	+	protein_coding	SHROOM3	815	779	108.573	539	623	270.948	3434.33	3069	716.624	718.333	565	427.164	5.20488	6.26679	-4.29544	0	0	3.70688	0	13.6631	0.000390222	0.946923	0.989841	0.00121804	0.862765	35.3645	1.07e-06
ENSG00000145283.7	-0.49304	0.79641	1.48314	1.97618	0.686729	0.128415	0.143616	0.15306	0.148431	0.161762	0.888618	8	ENSG00000145283.7	chr4	gene	86823468	86849263	-	protein_coding	SLC10A6	226.333	240	57.7264	301	322	53.6749	788.333	696	214.001	509.667	509	24.0069	3.93687	0.801249	0	0	3.52635	7.3472	0	13.6631	0.999686	0.931935	0.00173504	2.1e-06	0.975629	87.3161	3.71e-09
ENSG00000174521.7	1.25909	0.45374	3.23508	1.97599	2.78134	0.576483	0.516569	0.625789	0.692524	0.643506	1.17037	8	ENSG00000174521.7	chr19	gene	40216058	40218399	-	protein_coding	TTC9B	1.66667	1	2.08167	7	7	1	5	5	3	11	12	6.55744	-2.39365	1.14092	0.420765	0	3.34378	1.31942	2.5916	13.6631	0.341547	0.840274	0.00249454	0.105014	0.0108694	8.91179	0.00158484
ENSG00000253256.1	-1.44924	-1.40357	0.526647	1.97589	1.93022	0.67079	0.671605	0.503231	0.646501	0.647347	0.853063	8	ENSG00000253256.1	chr5	gene	159209921	159248796	+	antisense_RNA	AC134043.1	0	0	0	1.33333	1	0.57735	2	1	1.73205	0.333333	0	0.57735	-4.5661	0.764991	-0.765711	-0.68703	0	1.72585	1.64293	13.6631	0.228928	0.252356	0.851545	0.0535181	0.0616776	6.17779	0.00705759
ENSG00000176928.5	-1.07384	0.297285	0.900938	1.97478	0.603653	0.134833	0.15025	0.157789	0.146858	0.161129	0.602996	8	ENSG00000176928.5	chr5	gene	75025346	75030899	-	protein_coding	GCNT4	232.333	209	42.1584	294.667	286	53.5288	808.667	749	159.124	349	357	28.8444	3.82282	0.551796	-0.737218	0	0	8.9355	0	13.6631	0.23673	0.999989	0.793712	2.23e-07	0.997352	118.172	5.16e-10
ENSG00000172349.17	-1.42473	0.692093	0.543818	1.96855	-0.148274	0.511164	0.634011	0.610706	0.536387	0.654517	1.04888	8	ENSG00000172349.17	chr15	gene	81159575	81314058	+	protein_coding	IL16	5.33333	4	2.3094	3.33333	4	1.1547	18.6667	18	10.0167	6	6	3	-1.90912	0.98306	-0.838038	0	0	1.82118	0	13.6631	0.20837	0.692902	0.779737	0.0453082	0.944071	6.50817	0.00578769
ENSG00000135048.13	-1.40066	0.867482	0.567138	1.9678	-0.300345	0.120506	0.143925	0.137668	0.125512	0.148142	0.890157	8	ENSG00000135048.13	chr9	gene	71683366	71816690	-	protein_coding	TMEM2	416.667	372	109.089	294.667	326	68.5954	1552.67	1407	293.946	527.667	468	113.006	4.40888	0.802852	-3.71063	0	0	8.60561	0	13.6631	0.00120914	0.839004	0.998205	3.47e-07	0.999936	155.865	8.31e-11
ENSG00000156097.12	-2.30724	0.526647	-0.33995	1.96729	-0.866597	0.623879	0.495005	0.578462	0.662274	0.542598	1.17011	8	ENSG00000156097.12	chr1	gene	109539872	109548406	+	protein_coding	GPR61	0.666667	0	1.1547	0	0	0	3.33333	3	0.57735	0.333333	0	0.57735	-4.63801	1.14056	-1.96199	0	0	1.3676	0	13.6631	0.0353435	0.813048	0.872203	0.0972288	0.592493	7.05495	0.00421759
ENSG00000124143.10	-3.98094	-0.67784	-2.01484	1.9661	-1.337	0.40457	0.500563	0.439924	0.261772	0.394222	1.36976	8	ENSG00000124143.10	chr20	gene	38601934	38651035	+	protein_coding	ARHGAP40	44	46	4.3589	15.6667	16	12.5033	131	124	39.9625	7.33333	7	1.52753	0.0793693	1.43748	-6.14552	0	-1.92406	3.07821	-0.712998	13.6631	1.42e-05	0.707266	0.0377447	0.00418931	0.244039	32.4083	1.8e-06
ENSG00000279539.1	0.0572918	0.433026	2.02232	1.96503	1.5893	0.439868	0.459629	0.564814	0.567507	0.582957	0.811678	8	ENSG00000279539.1	chr19	gene	42242775	42244973	+	TEC	AC006486.2	4.33333	4	1.52753	10.3333	10	3.51188	16	12	9.64365	14	13	3.60555	-1.33941	0.724651	0	0	2.12627	1.99759	1.1875	13.6631	0.994416	0.916389	0.0261201	0.033051	0.127703	7.76076	0.00286005
ENSG00000140557.11	-0.318421	1.24845	1.64395	1.96237	0.395499	0.314737	0.390954	0.406926	0.395226	0.458246	0.561402	8	ENSG00000140557.11	chr15	gene	92393828	92468728	+	protein_coding	ST8SIA2	14	14	5	12.6667	12	1.1547	41.3333	42	5.03322	31	27	6.9282	-0.197112	0.523438	0	0.878368	2.18727	3.3656	0	13.6631	0.995075	0.197465	0.0233199	0.00237988	0.95536	22.3486	1.54e-05
ENSG00000149633.11	-1.87522	0.526647	0.0869844	1.9622	-0.439662	0.658855	0.495005	0.542728	0.665888	0.504329	1.01572	8	ENSG00000149633.11	chr20	gene	38210488	38260772	-	protein_coding	KIAA1755	0.333333	0	0.57735	0	0	0	2.66667	2	2.08167	0.333333	0	0.57735	-4.84011	0.942973	-1.36798	0	0	1.48805	0	13.6631	0.0969669	0.832524	0.976503	0.0799532	0.869395	5.9444	0.00814727
ENSG00000054277.13	-0.0457202	0.878788	1.91544	1.96116	1.03665	0.217073	0.24808	0.289721	0.288082	0.312113	0.796804	8	ENSG00000054277.13	chr1	gene	241590102	241677376	-	protein_coding	OPN3	34.3333	34	4.50925	50	48	5.2915	99	104	9.53939	95	97	8.18535	1.29726	0.710643	0	0	3.7482	3.95778	0.139289	13.6631	0.999958	0.71419	0.00112356	0.000747224	0.445628	29.7276	3e-06
ENSG00000149328.14	-2.93976	-0.207616	-0.978846	1.96091	-0.77123	0.164984	0.1973	0.181411	0.138763	0.175962	1.55245	8	ENSG00000149328.14	chr11	gene	134331874	134378341	+	protein_coding	GLB1L2	281.333	279	11.6762	135	138	18.6815	998.333	911	187.894	124.667	137	41.8848	3.32415	1.75005	-8.88749	0	0	5.23459	0	13.6631	2.38e-07	0.995656	0.53448	6.84e-05	0.8286	83.4912	4.96e-09
ENSG00000257219.5	-1.69059	-0.391097	0.269706	1.9603	0.660804	0.584476	0.655598	0.692151	0.591815	0.66215	0.378402	8	ENSG00000257219.5	chr12	gene	76259839	76305131	+	lincRNA	LINC02407	3.66667	3	1.1547	4.33333	4	0.57735	12.6667	12	1.1547	3.33333	3	0.57735	-2.20918	0.422738	-1.81728	0	0	2.49566	0	13.6631	0.0455864	0.915103	0.943193	0.0130215	0.778796	10.3119	0.000822145
ENSG00000108417.3	-0.421456	0.165467	1.53853	1.95999	1.37306	0.2887	0.312956	0.371444	0.357921	0.377758	1.32405	8	ENSG00000108417.3	chr17	gene	41420753	41424523	-	protein_coding	KRT37	18.6667	17	4.72582	38	41	22.6495	54.3333	55	13.0128	38	40	4.3589	0.399765	1.36538	0	0	1.24077	2.29536	0.845165	13.6631	0.945994	0.983851	0.117811	0.019053	0.20634	8.10834	0.00238031
ENSG00000198569.9	-2.398	2.66e-15	-0.439662	1.95834	-0.439662	0.626546	0.45346	0.505123	0.664291	0.504329	0.734002	8	ENSG00000198569.9	chr9	gene	137230757	137236554	+	protein_coding	SLC34A3	0.333333	0	0.57735	0	0	0	2.66667	3	1.52753	0	0	0	-4.97057	0.654353	-2.75834	0	0	1.78342	0	13.6631	0.00784205	1	0.90556	0.0484107	0.905869	10.0548	0.000923203
ENSG00000076685.18	-0.49995	1.13292	1.45837	1.95832	0.32545	0.101366	0.115159	0.117134	0.113649	0.126106	1.04762	8	ENSG00000076685.18	chr10	gene	103088017	103193306	-	protein_coding	NT5C2	614.333	582	74.9289	699.667	655	91.5715	2445.67	2220	510.398	1528.33	1481	87.2315	5.41139	0.981506	0	1.16509	3.94993	8.5114	0	13.6631	0.999891	0.13196	0.000758681	3.94e-07	0.999949	135.182	2.13e-10
ENSG00000112715.21	1.21674	-0.0608684	3.17428	1.95754	3.23515	0.0786716	0.0711733	0.0934069	0.098834	0.0929762	1.79666	8	ENSG00000112715.21	chr6	gene	43770184	43786487	+	protein_coding	VEGFA	1118.33	1077	304.114	9949.33	10960	2013.22	4678.67	4290	981.519	10224	10549	2388.14	7.49053	2.22894	1.84529	0	15.5915	6.48936	16.1022	13.6631	0.0433879	1	2.15e-10	8.02e-06	1.41e-10	242.436	4.38e-12
ENSG00000213397.10	-2.04052	0.338828	-0.0853924	1.95513	-0.424221	0.662767	0.600699	0.667444	0.685638	0.625842	1.32117	8	ENSG00000213397.10	chrX	gene	153447666	153495516	-	protein_coding	HAUS7	1.33333	1	1.52753	0.333333	0	0.57735	4.33333	3	3.21455	0.666667	1	0.57735	-4.23127	1.36091	-1.34578	0	0	1.19413	0	13.6631	0.100925	0.857734	0.962688	0.127622	0.814056	3.82835	0.0348514
ENSG00000263718.2	-0.340956	0.222871	1.61235	1.95331	1.38948	0.525303	0.557891	0.650559	0.633784	0.661046	0.844432	8	ENSG00000263718.2	chr17	gene	77257737	77281897	-	lincRNA	AC068594.1	3.33333	3	2.51661	6.33333	5	3.21455	11	8	7	7	7	0	-2.02432	0.756412	0	0	1.08227	1.72947	0.677449	13.6631	0.919706	0.946372	0.149144	0.0531746	0.255225	4.77423	0.0175477
ENSG00000229656.6	0.784395	0.956086	2.7373	1.95291	1.78122	0.342229	0.351018	0.460912	0.483451	0.489712	1.1932	8	ENSG00000229656.6	chr10	gene	32958845	33082102	+	lincRNA	AL365203.1	8.33333	11	4.6188	19.6667	17	5.50757	24.6667	21	10.9697	36.6667	39	6.80686	-0.41641	1.17252	0	0	3.48095	1.82028	1.47323	13.6631	0.715062	0.545229	0.00189857	0.0453763	0.0817421	11.0276	0.000601251
ENSG00000226979.8	0.620766	0.466452	2.57363	1.95287	2.10718	0.653622	0.643488	0.642422	0.682923	0.67323	1.04874	8	ENSG00000226979.8	chr6	gene	31572054	31574324	+	protein_coding	LTA	1	1	1	4	2	3.4641	3.66667	4	1.52753	5.33333	4	3.21455	-3.0418	0.982885	0	0	2.47077	1.40737	1.65884	13.6631	0.728918	0.810256	0.0136909	0.0911733	0.0601567	6.01902	0.00777923
ENSG00000175592.8	0.0750841	1.94569	2.02655	1.95147	0.0808618	0.0911969	0.106843	0.106217	0.106413	0.120093	1.33707	8	ENSG00000175592.8	chr11	gene	65892049	65900573	-	protein_coding	FOSL1	810.667	775	179.182	804.333	860	117.815	3322.67	3012	651.179	3162.33	2931	635.41	5.9237	1.38566	0	7.51926	8.2103	7.59571	0	13.6631	1	1.62e-06	5.98e-07	1.45e-06	0.999993	161.203	6.65e-11
ENSG00000278616.1	-0.728968	-0.428705	1.21883	1.94779	1.64753	0.38733	0.401124	0.482743	0.451005	0.462905	0.881752	8	ENSG00000278616.1	chr10	gene	79682997	79685436	+	processed_pseudogene	BEND3P3	9.33333	10	2.08167	21.6667	22	8.5049	28.6667	29	7.50555	16	13	7.93725	-0.555014	0.794132	0	0	0.508668	2.35823	1.56972	13.6631	0.77724	0.934265	0.309628	0.0169201	0.0696807	9.02326	0.00150064
ENSG00000000938.12	0.759111	2.10738	2.70644	1.94733	0.599059	0.536934	0.642225	0.652195	0.686972	0.772066	1.14517	8	ENSG00000000938.12	chr1	gene	27612064	27635277	-	protein_coding	FGR	2.33333	2	2.51661	2	2	1	6.33333	6	1.52753	10	9	3.60555	-2.59181	1.10676	0	1.63902	2.48707	1.3108	0	13.6631	0.665692	0.0622307	0.0132871	0.106358	0.720102	6.39537	0.00618939
ENSG00000163993.6	1.95841	0.735571	3.9048	1.94639	3.16923	0.19071	0.159074	0.273926	0.299132	0.280025	1.96566	8	ENSG00000163993.6	chr4	gene	6693069	6697170	+	protein_coding	S100P	33	27	14.9332	205.667	226	36.9639	86.6667	91	14.0119	343.667	345	86.0078	2.16019	2.60123	3.11594	0	6.57498	1.96164	4.80308	13.6631	0.00388978	0.839707	7e-06	0.0352685	0.000150391	33.6643	1.44e-06
ENSG00000162630.5	-1.94481	8.88e-16	-8.88e-16	1.94481	-1.78e-15	0.639849	0.45346	0.462425	0.645613	0.461558	0.187004	8	ENSG00000162630.5	chr1	gene	193179045	193186654	-	protein_coding	B3GALT2	0	0	0	0	0	0	1.66667	2	0.57735	0	0	0	-5.19309	0.359375	-2.46317	0	0	2.44118	0	13.6631	0.0138567	1	1	0.0144512	1	12.7391	0.000300003
ENSG00000197214.5	-1.94481	-0.745484	-8.88e-16	1.94481	0.745484	0.639849	0.530439	0.462425	0.645613	0.537378	0.943882	8	ENSG00000197214.5	chr9	gene	97067749	97068628	+	processed_pseudogene	TCEA1P1	0	0	0	0.666667	0	1.1547	1.66667	2	0.57735	0	0	0	-4.99461	0.860545	-1.59178	0	0	1.57756	0	13.6631	0.0672618	0.695036	1	0.0688871	0.692919	4.81627	0.0170455
ENSG00000213867.4	-0.735055	-0.720427	1.20976	1.94481	1.93019	0.736237	0.737758	0.588621	0.645613	0.647347	0.754457	8	ENSG00000213867.4	chr14	gene	30821419	30821843	+	processed_pseudogene	AL049830.1	0	0	0	1.33333	1	0.57735	1.66667	2	0.57735	1	1	1	-4.38615	0.67218	0	0	0.434653	1.78497	1.75263	13.6631	0.672461	0.681024	0.335529	0.0482757	0.051073	5.98519	0.00794371
ENSG00000235806.1	-1.94481	8.88e-16	-8.88e-16	1.94481	-1.78e-15	0.639849	0.45346	0.462425	0.645613	0.461558	0.187004	8	ENSG00000235806.1	chrX	gene	38770331	38799658	+	lincRNA	AF241728.1	0	0	0	0	0	0	1.66667	2	0.57735	0	0	0	-5.19309	0.359375	-2.46317	0	0	2.44118	0	13.6631	0.0138567	1	1	0.0144512	1	12.7391	0.000300003
ENSG00000253141.1	-1.94481	-0.664894	-8.88e-16	1.94481	0.664894	0.639849	0.506687	0.462425	0.645613	0.513947	0.795501	8	ENSG00000253141.1	chr5	gene	173463500	173484584	+	lincRNA	AC008632.1	0	0	0	0.333333	0	0.57735	1.66667	2	0.57735	0	0	0	-5.04566	0.709428	-1.75313	0	0	1.73748	0	13.6631	0.0510326	0.777969	1	0.0524387	0.774905	5.79732	0.00893243
ENSG00000269933.1	-1.94481	8.88e-16	-8.88e-16	1.94481	-1.78e-15	0.639849	0.45346	0.462425	0.645613	0.461558	0.187004	8	ENSG00000269933.1	chr1	gene	71005854	71006502	-	sense_intronic	AL031429.2	0	0	0	0	0	0	1.66667	2	0.57735	0	0	0	-5.19309	0.359375	-2.46317	0	0	2.44118	0	13.6631	0.0138567	1	1	0.0144512	1	12.7391	0.000300003
ENSG00000272395.7	-1.94481	8.88e-16	-8.88e-16	1.94481	-1.78e-15	0.639849	0.45346	0.462425	0.645613	0.461558	0.187004	8	ENSG00000272395.7	chr19	gene	39246314	39248856	-	polymorphic_pseudogene	IFNL4	0	0	0	0	0	0	1.66667	2	0.57735	0	0	0	-5.19309	0.359375	-2.46317	0	0	2.44118	0	13.6631	0.0138567	1	1	0.0144512	1	12.7391	0.000300003
ENSG00000278195.1	-1.94481	-0.514886	-8.88e-16	1.94481	0.514886	0.639849	0.501941	0.462425	0.645613	0.509269	0.724294	8	ENSG00000278195.1	chr22	gene	37204238	37212322	-	protein_coding	SSTR3	0	0	0	0.333333	0	0.57735	1.66667	2	0.57735	0	0	0	-5.0559	0.646063	-1.83709	0	0	1.82069	0	13.6631	0.044049	0.876295	1	0.0453418	0.873144	6.29893	0.00655823
ENSG00000197646.7	-1.50965	2.15915	0.434678	1.94433	-1.72447	0.323417	0.520787	0.392317	0.336703	0.52914	1.05891	8	ENSG00000197646.7	chr9	gene	5510570	5571254	+	protein_coding	PDCD1LG2	22	22	1	4.66667	5	2.51661	64.3333	68	10.9697	22.3333	23	11.0151	-0.397191	0.995441	-1.57944	2.23086	0	2.81105	-1.37228	13.6631	0.0685512	0.0215154	0.915722	0.00707139	0.0961208	27.4228	4.8e-06
ENSG00000169403.11	0.0624099	2.22204	2.00467	1.94226	-0.21737	0.128929	0.166181	0.156987	0.157087	0.188865	0.888221	8	ENSG00000169403.11	chr1	gene	28147166	28193936	-	protein_coding	PTAFR	187	170	40.2865	126.667	131	17.8979	615.333	609	11.8462	605	626	49	3.54837	0.800836	0	8.21735	7.15133	6.70283	0	13.6631	0.999999	5.92e-07	2.82e-06	5.69e-06	0.999795	139.527	1.73e-10
ENSG00000224689.9	-2.04473	2.29369	-0.102925	1.9418	-2.39662	0.565866	0.641078	0.660164	0.538853	0.617365	1.15104	8	ENSG00000224689.9	chr19	gene	9689924	9700776	-	transcribed_unprocessed_pseudogene	ZNF812P	5	5	1	0.666667	0	1.1547	17	19	4.3589	3.33333	3	0.57735	-2.64598	1.11464	-1.74873	1.9114	0	1.65547	-2.14273	13.6631	0.0514662	0.0387131	0.958487	0.0603798	0.0253986	16.1142	9.09e-05
ENSG00000204876.4	-0.55358	1.38796	1.38796	1.94154	-1.78e-15	0.75175	0.601317	0.608106	0.645432	0.461558	1.2235	8	ENSG00000204876.4	chr7	gene	155962632	155966343	+	lincRNA	AC021218.1	0	0	0	0	0	0	2.66667	2	3.05505	1.33333	1	1.52753	-4.82501	1.2154	0	0.585221	0.578687	1.32321	0	13.6631	0.7418	0.285465	0.287726	0.104274	1	4.01606	0.0302561
ENSG00000073910.20	-1.71813	0.680268	0.221586	1.93972	-0.458682	0.138378	0.168334	0.15747	0.138868	0.168737	0.825883	8	ENSG00000073910.20	chr13	gene	32031300	32299122	+	protein_coding	FRY	281.667	268	23.6714	173	149	45.9674	988.333	873	201.498	271.667	267	28.2902	3.6916	0.738271	-6.03989	0	0	7.87568	0	13.6631	1.69e-05	0.977671	0.999973	9.62e-07	0.998844	146.646	1.24e-10
ENSG00000062582.13	0.714069	1.19051	2.65122	1.93715	1.46072	0.320015	0.345514	0.433835	0.452527	0.470904	1.01303	8	ENSG00000062582.13	chr7	gene	43866558	43869893	-	protein_coding	MRPS24	9.33333	11	3.78594	19.6667	22	6.80686	29	32	6.08276	43	48	9.53939	-0.230408	0.93978	0	0.568766	3.92616	2.13626	1.00922	13.6631	0.813697	0.28938	0.000794809	0.0256378	0.165255	14.8062	0.000140914
ENSG00000107789.15	-1.43282	0.50932	0.502925	1.93574	-0.00639442	0.117608	0.135369	0.13354	0.121536	0.138795	1.08004	8	ENSG00000107789.15	chr10	gene	87504875	87553460	+	protein_coding	MINPP1	469.667	453	49.1664	411.333	417	28.9194	1750.33	1613	263.382	579	584	27.8388	4.66723	1.0219	-3.6405	0	0	7.61635	0	13.6631	0.00138703	0.998456	0.998722	1.4e-06	1	111.744	7.45e-10
ENSG00000156675.15	-1.6208	-0.379007	0.313718	1.93452	0.692725	0.102267	0.110542	0.114862	0.103317	0.111514	3.13563	8	ENSG00000156675.15	chr8	gene	37858618	37899467	-	protein_coding	RAB11FIP1	907.333	919	26.5016	1510	1754	704.44	3743.33	3417	696.421	1118.67	877	525.018	5.83459	6.09582	-2.45867	0	0	3.66353	0	13.6631	0.0139754	0.980313	0.985161	0.00132585	0.858191	22.2823	1.57e-05
ENSG00000078098.13	-1.85761	0.0901768	0.0736787	1.93129	-0.0164981	0.416438	0.501392	0.494454	0.411685	0.497452	0.987514	8	ENSG00000078098.13	chr2	gene	162170684	162245151	-	protein_coding	FAP	13	10	7	8.66667	7	2.88675	36.6667	39	4.93288	10	11	4.58258	-0.839388	0.909887	-2.15896	0	0	2.37151	0	13.6631	0.0245802	0.98042	0.984636	0.0164992	0.996539	11.7017	0.00045339
ENSG00000250889.2	-0.491422	0.637113	1.43901	1.93043	0.801897	0.370704	0.425474	0.467529	0.446531	0.492947	0.638293	8	ENSG00000250889.2	chr5	gene	75047719	75052843	-	lincRNA	LINC01336	9.33333	9	1.52753	12	12	1	29.3333	31	7.63763	19	17	7.2111	-0.654833	0.57745	0	0	1.23569	2.74205	0	13.6631	0.953518	0.859575	0.118704	0.0080891	0.697451	12.2439	0.000364257
ENSG00000153902.13	-0.408786	0.716962	1.52158	1.93037	0.804621	0.566326	0.640849	0.686888	0.662825	0.72753	0.813711	8	ENSG00000153902.13	chr19	gene	35124513	35142451	-	protein_coding	LGI4	2.33333	2	0.57735	3.66667	4	2.51661	8.33333	7	3.21455	5.33333	6	1.1547	-2.45126	0.726586	0	0	0.890829	1.64669	0	13.6631	0.885043	0.697362	0.194601	0.0612837	0.627087	4.52099	0.020955
ENSG00000135373.12	-0.636918	0.927111	1.29279	1.9297	0.365675	0.0776821	0.0871723	0.088785	0.0853624	0.094081	0.556119	8	ENSG00000135373.12	chr11	gene	34621093	34661057	+	protein_coding	EHF	2118	2145	280.476	2737	2765	323.909	9398.67	8639	1607.31	5480	5681	496.982	7.30662	0.519981	0	0	4.57316	15.1037	0	13.6631	0.999992	0.866952	0.000230644	3.25e-10	1	407.404	1.33e-13
ENSG00000141639.11	-1.16374	-0.82314	0.765885	1.92963	1.58902	0.567695	0.588265	0.681117	0.611158	0.630311	0.974981	8	ENSG00000141639.11	chr18	gene	50560078	50731824	+	protein_coding	MAPK4	3.66667	4	2.51661	8.33333	7	5.1316	11.3333	11	2.51661	4.33333	4	1.52753	-2.03079	0.895486	-0.304798	0	0	1.6074	0.987528	13.6631	0.383209	0.625089	0.647129	0.0655032	0.170633	4.49716	0.0213127
ENSG00000088726.15	-0.639596	0.506827	1.28983	1.92942	0.783001	0.0816209	0.088559	0.0932649	0.0896963	0.0960529	1.83623	8	ENSG00000088726.15	chr3	gene	12733525	12769457	-	protein_coding	TMEM40	1693	1647	162.945	2904.67	2985	147.886	7439	7055	1176	4300.33	4180	774.543	7.07214	2.31312	0	0	2.04326	6.81304	0	13.6631	0.994095	0.998669	0.0304044	4.78e-06	0.919931	71.7439	1.31e-08
ENSG00000102243.12	-2.70734	0.652012	-0.779647	1.92769	-1.43166	0.268036	0.367082	0.302035	0.219895	0.333557	1.07002	8	ENSG00000102243.12	chrX	gene	136532152	136556807	+	protein_coding	VGLL1	70.6667	70	4.04145	18.3333	18	1.52753	209.667	192	64.3454	30	24	13.0767	1.05725	1.00928	-6.34046	0	0	4.19934	-1.28814	13.6631	1.02e-05	0.819398	0.760036	0.000468971	0.109545	59.7771	4.19e-08
ENSG00000107518.16	-0.834706	1.86114	1.09179	1.92649	-0.769352	0.712453	0.666016	0.737443	0.6795	0.630641	1.19151	8	ENSG00000107518.16	chr10	gene	115093365	115948992	+	protein_coding	ATRNL1	1	1	1	0.333333	0	0.57735	4.33333	5	1.1547	2.66667	1	2.88675	-3.84507	1.17016	0	1.19527	0.115063	1.26046	0	13.6631	0.599543	0.126886	0.46524	0.115016	0.640571	5.26609	0.0125825
ENSG00000166016.5	-1.04378	1.57295	0.881408	1.92519	-0.691547	0.116912	0.147541	0.134035	0.125316	0.154286	1.65151	8	ENSG00000166016.5	chr11	gene	34150988	34358008	-	protein_coding	ABTB2	416	431	35	236.667	289	103.006	1520	1421	210.73	676.667	598	189.658	4.39362	1.9359	-0.269159	2.79105	0	5.30619	0	13.6631	0.395915	0.00735249	0.73233	6.02e-05	0.913374	75.8841	9.17e-09
ENSG00000179046.8	-1.28106	0.96156	0.643337	1.9244	-0.318223	0.21446	0.281605	0.261779	0.232642	0.295686	0.794959	8	ENSG00000179046.8	chr4	gene	188091273	188109603	-	protein_coding	TRIML2	61.3333	60	10.0664	35.6667	36	9.50438	175	171	14.4222	70	69	15.5242	1.47384	0.708924	-1.55653	0	0	4.71923	0	13.6631	0.0712186	0.563209	0.935766	0.000175531	0.991916	49.5386	1.36e-07
ENSG00000221926.11	-0.251775	1.25633	1.6721	1.92387	0.415769	0.111055	0.126161	0.129692	0.127614	0.140957	1.355	8	ENSG00000221926.11	chr17	gene	15627960	15684311	-	protein_coding	TRIM16	386	386	2	451.333	430	65.6531	1398.67	1304	192.347	1085.67	1029	161.63	4.76454	1.41392	0	1.70867	4.35818	6.08836	0	13.6631	0.999968	0.0550585	0.000346255	1.55e-05	0.998121	77.1788	8.22e-09
ENSG00000196182.10	-0.353931	0.248742	1.56953	1.92347	1.32079	0.108268	0.113164	0.125891	0.123122	0.127449	0.601453	8	ENSG00000196182.10	chr1	gene	36339624	36385896	-	protein_coding	STK40	452.667	447	106.613	995.667	1031	96.0069	1662.67	1482	321.623	1175	1228	128.946	5.18827	0.550708	0	0	6.09626	10.107	3.39177	13.6631	0.999999	1	1.53e-05	5.1e-08	0.00226043	166.805	5.3e-11
[truncated: 14,094 more rows]

## Sheet: CONvCYT
log2FC	genes.Name	p
11.852	S100A7A	5.16e-10
10.7745	SPRR2F	2.24e-07
10.5221	DEFB4A	1.77e-14
9.54237	SPRR2A	3.09e-11
9.38415	SPRR2C	6.73e-13
9.0857	IL17C	2.97e-12
8.69605	S100A7	7.6e-11
8.54433	LCE3A	8.4e-09
8.21807	GFPT2	4.47e-12
7.92697	MYOCD	2.41e-12
7.89957	IL6	2.77e-11
7.50546	CSF2	8.26e-07
[truncated: 15,148 more rows]

## Sheet: CYT.RHOvCYT
coefficients.CYT.RHOvsCYT	genes.Name	p.value.CYT.RHOvsCYT
[truncated: 15,160 more rows]

[truncated: 2 more sheets: up then down, down then up]
